# Supplementary material for: New benchmarks in the modelling of X-ray atomic form factors
Source: Acta Crystallogr A Found Adv. 2023 Jun 2;79(Pt 4):318–30. doi: 10.1107/S2053273323003996 (PMC10317139; doi:10.1107/S2053273323003996)
Supplement: Supplementary file 1 [file a-79-00318-sup1.txt]

He:
2
alpha:
0.009074698491
c1-c6:
0.05793133887	0.1052304961	0.1282711798	0.08757167706	0.02862761603	0.004772233799
d1-d6:
0.7143716395	2.587587893	6.278951109	13.03157578	24.44197086	151.8043764

Li:
3
alpha:
0.006283086660
c1-c8:
0.05357106129	0.1090715090	0.1503317293	0.2399422306	0.5198279034	1.047181925
1.014197144	0.1361872924
d1-d8:
0.3962682189	1.679753437	4.623574751	11.43942789	25.76212338	54.56774279
111.7508820	224.0473910

Be:
4
alpha:
0.01149643748
c1-c7:
0.07452044005	0.1254616647	0.1916812731	0.3954905798	0.8187896427	1.009511948
0.4225945148
d1-d7:
0.4671494007	1.796974313	4.651532026	10.21593255	21.31598766	43.65553656
87.98054764

B:
5
alpha:
0.02140084015
c1-c7:
0.1187699530	0.1988779400	0.3787215329	0.6615739128	0.7898670146	0.5168031458
0.1090632539
d1-d7:
0.6697575601	2.568713180	6.295176448	12.94432258	24.93216221	47.23289334
93.74868200

C:
6
alpha:
0.01717236661
c1-c7:
0.1050770024	0.2015488198	0.3996021441	0.6606936407	0.7045723930	0.3386352268
0.05006237741
d1-d7:
0.4669143481	1.885931839	4.794745228	10.16581089	20.53921865	40.86178725
80.21633896

N:
7
alpha:
0.02727670022
c1-c6:
0.1510591130	0.3069056491	0.5449571913	0.6581889019	0.4281748695	0.09286572553
d1-d6:
0.6268447891	2.406987707	5.799037880	12.20911728	25.00298570	53.34893754

O:
8
alpha:
0.01707863490
c1-c6:
0.1179226432	0.2597062959	0.4658102437	0.5874993860	0.4207828513	0.1164683014
d1-d6:
0.3784050264	1.603408840	4.024974169	8.582514329	17.74060386	36.65207190

F:
9
alpha:
0.03608307310
c1-c6:
0.2050510491	0.4075816463	0.5416941164	0.4410454862	0.1653521990	0.009631217646
d1-d6:
0.6645771796	2.413180788	5.660979244	11.95475454	25.00869785	72.38039419

Ne:
10
alpha:
0.03636704811
c1-c6:
0.2118712177	0.4145072994	0.5030929207	0.3645821298	0.1207415800	0.003510626008
d1-d6:
0.6069022427	2.193807078	5.189463571	10.96464596	23.22018520	182.9734689

Na:
11
alpha:
0.03745784871
c1-c8:
0.2178307875	0.3986680482	0.4435871336	0.3601209250	0.4465870647	0.9660261092
1.394078427	0.5260654037
d1-d8:
0.5651222248	1.982351402	4.599546290	9.838841680	21.98020732	46.78368240
95.62023081	192.9102525

Mg:
12
alpha:
0.03952564763
c1-c8:
0.2275647462	0.3804584903	0.3917073638	0.4046083055	0.7946338112	1.457310397
1.272294676	0.2514291788
d1-d8:
0.5419935044	1.833871457	4.146497027	8.927500068	19.36760289	39.43503229
77.82901238	150.6703966

Al:
13
alpha:
0.04854973956
c1-c8:
0.2905933046	0.4435784699	0.4508130784	0.8457924100	1.552525555	1.584829361
0.6747298628	0.03369229748
d1-d8:
0.6280017839	2.180015942	5.547469164	13.12312675	27.36226109	55.03992019
115.7226678	890.3579633

Si:
14
alpha:
0.05130310633
c1-c7:
0.3081214302	0.4391283757	0.5231598462	1.105499310	1.616418208	1.310920494
0.4256774128
d1-d7:
0.6150769342	2.152424685	5.716349222	12.90821393	25.86656688	49.74866482
100.4383518

P:
15
alpha:
0.05062496797
c1-c7:
0.3053512604	0.4241948667	0.5779660690	1.187246703	1.591653077	1.109535013
0.2445783036
d1-d7:
0.5648450948	1.996941387	5.342291217	11.50388762	22.58747083	43.90939960
87.42145045

S:
16
alpha:
0.06197490794
c1-c6:
0.3628876982	0.4607961865	0.8438921862	1.496057892	1.446800594	0.5009736756
d1-d6:
0.6425634835	2.362357822	6.267579848	13.10570080	26.48528262	55.71891102

Cl:
17
alpha:
0.05955687696
c1-c7:
0.3421244333	0.4234456822	0.7260309691	1.195992827	1.237968380	0.7340764445
0.1548742423
d1-d7:
0.5727290614	2.060564178	5.088529792	9.836925642	17.87292586	32.35424926
60.83782271

Ar:
18
alpha:
0.05395815542
c1-c7:
0.3191404590	0.4302274319	0.8546243274	1.364547226	1.155575379	0.4017641929
0.01201905204
d1-d7:
0.4940878251	1.840034413	4.745352917	9.703559396	19.00069031	37.67982982
101.5235824

K:
19
alpha:
0.05773370976
c1-c8:
0.3339457474	0.4613382588	0.9188927617	1.270615751	1.030587942	1.171498795
2.365401731	1.414352868
d1-d8:
0.4968671662	1.899778579	4.639032398	9.192495390	18.59227075	46.58305146
106.5588849	221.0433997

Ca:
20
alpha:
0.07081637690
c1-c8:
0.3823976110	0.5995129804	1.107837520	1.105381281	1.060371641	2.193340784
2.492515753	0.9532697515
d1-d8:
0.5689847422	2.278325580	5.256459760	10.44145551	22.63842627	48.87801750
94.44655420	173.8423256

Sc:
21
alpha:
0.07280361150
c1-c8:
0.3852401566	0.6425030360	1.095556549	1.031475156	1.109842614	2.093246926
2.246596325	0.6963143113
d1-d8:
0.5537040313	2.217832419	5.014227032	9.966478772	21.25865469	44.74507162
88.00534221	168.3221675

Ti:
22
alpha:
0.03247571831
c1-c8:
0.3027982818	0.5646838416	1.102481201	1.124279325	1.184046049	1.914193510
1.907046280	0.7084830467
d1-d8:
0.3241284971	1.562430181	4.037294728	8.671004399	19.70255187	41.79601518
79.94404524	148.7975955

V:
23
alpha:
0.07717027357
c1-c8:
0.3975567999	0.7396747521	1.076610496	0.9182017972	0.9575222428	1.631667448
1.951999092	0.6280735003
d1-d8:
0.5341815576	2.122139593	4.748254865	9.618844956	19.03281874	36.56488238
72.05777699	145.4553591

Cr:
24
alpha:
0.07879513941
c1-c8:
0.3992200110	0.7219807462	0.9305846165	0.8009589194	0.8645766790	1.195019499
1.452594265	0.5841496344
d1-d8:
0.5201814272	1.999365685	4.257672271	7.778622089	14.55334876	30.52934405
68.00569326	148.3184623

Mn:
25
alpha:
0.08230882817
c1-c8:
0.4168754619	0.8093974758	1.009671222	0.8689616259	1.053523359	1.619447344
1.420204575	0.3070420274
d1-d8:
0.5256465041	2.024739894	4.502150901	9.234271181	18.95043118	38.38686814
76.24856126	147.2108673

Fe:
26
alpha:
0.09622445029
c1-c8:
0.4838053087	0.9598699659	1.020212194	0.9186632804	1.267120977	1.624629872
0.8502125706	0.03186391432
d1-d8:
0.6027482964	2.263544271	5.203700111	11.37327594	24.35014445	49.98794114
100.1419566	303.4733139

Co:
27
alpha:
0.09041246321
c1-c8:
0.4547624634	0.8786895489	0.9449978874	0.8191145743	0.9963965969	1.396759311
1.139859304	0.2252748126
d1-d8:
0.5403088340	1.994803694	4.464189527	9.300111825	18.98126800	37.50946534
73.09807710	140.9202990

Ni:
28
alpha:
0.1014257360
c1-c8:
0.5181688407	0.9854536666	0.9499317693	0.8626122284	1.104640145	1.264588642
0.8045995157	0.07876604714
d1-d8:
0.5982967863	2.168605182	5.070633130	11.17564733	23.36047697	45.11960495
84.61809879	189.1110446

Cu:
29
alpha:
0.1032754752
c1-c7:
0.5364880523	1.001502588	0.9525080986	0.8263218966	0.8668168529	0.9744981812
0.4145552647
d1-d7:
0.5935689249	2.136819173	5.094911796	11.45224298	25.36458706	56.20745672
123.2737932

Zn:
30
alpha:
0.1078362137
c1-c7:
0.5656446156	1.005633685	0.9027588393	0.8805516588	1.198951491	1.186914337
0.3231681879
d1-d7:
0.6040161499	2.131013040	5.138008493	11.81582176	26.06562753	54.47524024
112.7630559

Ga:
31
alpha:
0.1115568346
c1-c7:
0.5949386383	1.010058860	0.8712962527	1.014191609	1.553932818	1.501945277
0.5659900208
d1-d7:
0.6106046132	2.131357476	5.272735117	12.37963897	26.58215648	56.00597568
124.1940565

Ge:
32
alpha:
0.05042780165
c1-c8:
0.4007255530	0.8910002588	0.8664407969	0.8546921500	1.285741973	1.536773771
1.135807447	0.4125703506
d1-d8:
0.3230102997	1.436058425	3.645980595	8.447101706	16.85025733	31.09318609
56.02412280	105.1304513

As:
33
alpha:
0.1121781626
c1-c7:
0.6073799201	0.9465471859	0.8023489520	1.217240794	1.755041805	1.490285615
0.4854341403
d1-d7:
0.5783050979	1.970706470	4.928596224	10.98025831	21.45377030	41.04232882
82.68178394

Se:
34
alpha:
0.1270400997
c1-c6:
0.7101365554	0.9717001768	1.004603116	1.828420448	1.936299293	0.7180504391
d1-d6:
0.6504624198	2.224630558	6.132422843	13.67641944	28.25886009	60.27185648

Br:
35
alpha:
0.09051414312
c1-c7:
0.4924181391	0.8275096540	0.7225853900	1.205320741	1.848229664	1.527407609
0.4303543239
d1-d7:
0.4307926528	1.482757269	3.626655133	7.945631628	15.29632622	29.32777683
58.85061359

Kr:
36
alpha:
0.1310313064
c1-c6:
0.7405839347	0.8979386504	1.193915557	1.970957660	1.600302194	0.4356262409
d1-d6:
0.6337908328	2.160619497	5.979664430	12.46606334	24.68705464	50.12697891

Rb:
37
alpha:
0.1229581943
c1-c8:
0.6942165379	0.8486335637	1.148315014	1.858832826	1.534611663	1.310997761
2.732923075	1.771205086
d1-d8:
0.5737930563	1.938212414	5.269472398	10.68960014	20.95941705	49.52251815
114.7427297	240.0040671

Sr:
38
alpha:
0.1289385069
c1-c8:
0.7352738212	0.8412013541	1.361545376	1.848107742	1.390525100	2.287750504
3.312739994	1.501610659
d1-d8:
0.5886030179	2.028593986	5.473375973	11.01092848	22.99317268	50.71926953
97.93999171	188.6906160

Y:
39
alpha:
0.1276726000
c1-c8:
0.7285578981	0.8164311791	1.391641726	1.808484816	1.588922065	2.601588215
2.952469910	0.9261310238
d1-d8:
0.5658341341	1.959023184	5.163122299	10.30786684	22.00747630	47.80959693
94.38784965	182.6585254

Zr:
40
alpha:
0.1307699009
c1-c8:
0.7495943401	0.8339009024	1.565281233	1.801053563	1.701625297	2.547457281
2.485759072	0.6337545007
d1-d8:
0.5655116102	2.019752847	5.241139765	10.67699569	23.04410254	47.56529691
92.78473005	182.9602973

Nb:
41
alpha:
0.1350767828
c1-c8:
0.7684507406	0.8502690297	1.621974143	1.803742232	1.670210803	1.882366638
1.628294667	0.5120040293
d1-d8:
0.5674071354	2.075638454	5.184304979	10.45223736	21.69737200	45.16894924
90.69502881	178.4146350

Mo:
42
alpha:
0.1345938623
c1-c8:
0.7598570388	0.8399425130	1.576092643	1.714684051	1.600319052	1.730414698
1.536895215	0.5677691269
d1-d8:
0.5482438238	2.016250709	4.860322410	9.518154628	18.97228362	39.25690973
80.62845277	160.4249246

Tc:
43
alpha:
0.1245241758
c1-c8:
0.7078459151	0.7900569058	1.516610354	1.700926143	1.633600385	2.050997443
1.998016021	0.6315635584
d1-d8:
0.4932716419	1.785174053	4.320306652	8.511254372	17.40482188	36.19843577
72.57040001	142.2970077

Ru:
44
alpha:
0.1346004806
c1-c8:
0.7487690400	0.8650495428	1.610585300	1.667880601	1.442400090	1.359217730
1.357525665	0.5785916668
d1-d8:
0.5173148929	1.952587928	4.500668770	8.787098224	17.18244644	33.92847079
69.77622245	145.5615740

Rh:
45
alpha:
0.1333210779
c1-c8:
0.7383121542	0.8798858965	1.611250484	1.661321103	1.484643003	1.369440754
1.153716329	0.4334725443
d1-d8:
0.4986983579	1.904392297	4.316162645	8.425637537	16.93245545	36.17381635
76.30724916	151.5598941

Pd:
46
alpha:
0.1479336740
c1-c7:
0.7928947276	1.099446088	1.768201880	1.530068208	1.202035718	0.7753012568
0.2014364998
d1-d7:
0.5374077576	2.191074100	4.865379132	9.508321940	17.93507555	34.94522173
73.00506183

Ag:
47
alpha:
0.1406736114
c1-c8:
0.7581514500	1.052546645	1.705067877	1.482912212	1.200453188	1.130323062
1.070829342	0.3811836577
d1-d8:
0.4985744770	2.014647702	4.434641101	8.624474776	16.47800471	33.88815780
72.66270394	146.3959991

Cd:
48
alpha:
0.1632720363
c1-c7:
0.8288948571	1.386571994	1.843050786	1.490652965	1.491243294	1.660345824
0.7179153905
d1-d7:
0.5597523298	2.362320592	5.267987503	11.25039726	24.61468326	52.08157590
106.9747768

In:
49
alpha:
0.1556645622
c1-c8:
0.7925150597	1.299741128	1.687978094	1.337821923	1.505605684	1.897111027
1.595515330	0.5720073975
d1-d8:
0.5201721406	2.159642042	4.670261539	9.414438535	19.40508343	38.08780155
71.97455992	144.9302861

Sn:
50
alpha:
0.1582226055
c1-c8:
0.7982814977	1.425642234	1.727526647	1.454110782	2.068752482	2.266959933
1.209406291	0.1244409803
d1-d8:
0.5175452872	2.178332229	4.857836629	10.76893823	22.93973375	44.70510158
86.28057059	184.8533218

Sb:
51
alpha:
0.1607175810
c1-c7:
0.7981153429	1.475129109	1.641807530	1.507672126	2.380095467	2.452837626
0.9064690510
d1-d7:
0.5128420700	2.142564942	4.778416625	10.78443336	22.13789228	43.11155256
87.88735567

Te:
52
alpha:
0.1596850601
c1-c7:
0.7873190982	1.483361639	1.553563932	1.600560452	2.611105314	2.363334487
0.7312328312
d1-d7:
0.4979244785	2.062379250	4.592032397	10.46996072	20.89821077	40.01565993
79.08635752

I:
53
alpha:
0.1490563682
c1-c8:
0.7504304359	1.420099741	1.463636348	1.520982073	2.541630890	2.309649915
0.9150948496	0.1207108012
d1-d8:
0.4569486754	1.897014992	4.180071411	9.303913379	17.78840125	32.35317244
57.19707378	97.20856245

Xe:
54
alpha:
0.1569825099
c1-c8:
0.7625816830	1.446693489	1.306281241	1.333745367	2.137590704	2.345680768
1.318386767	0.2408364816
d1-d8:
0.4675556858	1.884794720	4.072708092	8.479728523	14.65388153	24.67606711
42.64061512	75.83751149

Cs:
55
alpha:
0.1912802520
c1-c8:
0.8885833396	1.733188029	1.455297346	2.740401865	2.726263994	1.713918638
3.492505893	2.310394580
d1-d8:
0.5680526426	2.193688039	5.506494020	12.16434680	23.90271721	56.20977574
135.6114480	282.8972291

Ba:
56
alpha:
0.1768405876
c1-c8:
0.8312388622	1.638356704	1.373056806	2.624976098	2.566375213	2.523296809
4.827831422	2.582285976
d1-d8:
0.5118787471	1.984661426	4.890756043	10.60039316	20.43021264	48.53492663
104.2948025	210.3810958

La:
57
alpha:
0.1909026637
c1-c8:
0.8874813379	1.675635745	1.542935141	2.868627606	2.395314041	2.938154614
4.320833307	1.810780920
d1-d8:
0.5487775772	2.046947990	5.399229708	11.20821045	22.15646131	49.61796193
101.3614553	202.1367449

Ce:
58
alpha:
0.1833903012
c1-c8:
0.8594505092	1.633919590	1.496085169	2.801230135	2.437996766	3.116335489
4.151518358	1.557332445
d1-d8:
0.5166153203	1.928053391	5.020897812	10.53115536	21.22813981	50.05128151
104.2112321	204.7602130

Pr:
59
alpha:
0.2018710495
c1-c8:
0.9463393907	1.673954836	1.636191297	2.693585807	2.034604427	2.674761993
4.245011660	1.828724099
d1-d8:
0.5693961065	2.045730472	5.451637197	11.25183994	22.54970765	53.79530543
109.3259756	213.2664541

Nd:
60
alpha:
0.1962267927
c1-c8:
0.9209174403	1.624421683	1.522203565	2.531498254	2.075203212	2.569017175
4.295579127	1.842697436
d1-d8:
0.5416587823	1.932852080	5.016683779	10.28020851	20.29277676	49.65640735
104.7071115	209.3699151

Pm:
61
alpha:
0.2054886368
c1-c8:
0.9753039362	1.630815375	1.627174755	2.479506349	1.877280968	2.426860829
4.119411131	1.890520620
d1-d8:
0.5657772796	1.978746863	5.240418725	10.60355602	20.90201125	49.27052081
101.5615415	202.1672556

Sm:
62
alpha:
0.1869527727
c1-c8:
0.8962687019	1.592624708	1.558760317	2.470897199	1.911432751	2.310420494
3.918595623	2.050318093
d1-d8:
0.5006210218	1.791975815	4.730484809	9.873936818	19.87580973	47.49287826
96.82346980	190.5727358

Eu:
63
alpha:
0.2065449983
c1-c8:
0.9988823298	1.600842275	1.683808139	2.406734369	1.736205835	2.541159792
3.889706349	1.543910732
d1-d8:
0.5556644159	1.916409373	5.126906713	10.47655391	21.27617815	50.84886277
104.4255670	205.9800811

Gd:
64
alpha:
0.2121515765
c1-c8:
1.034283431	1.564000077	1.739398699	2.386290850	1.859891144	2.780721004
3.463668769	1.214131674
d1-d8:
0.5660477408	1.916634725	5.136407128	10.37256993	21.53429380	48.45545475
97.51167858	190.6615846

Tb:
65
alpha:
0.2127092099
c1-c8:
1.048791800	1.549649305	1.746117706	2.319855267	1.806917260	2.748547618
3.415978981	1.132692422
d1-d8:
0.5615134738	1.894941788	5.077521304	10.26246524	21.43221411	48.05548811
96.98954527	191.3687282

Dy:
66
alpha:
0.2154710683
c1-c8:
1.073282335	1.550985571	1.723025067	2.228624315	1.578659027	2.591998713
3.574282397	1.224501385
d1-d8:
0.5631205736	1.896533350	5.055910293	10.31833511	21.65411435	51.92837422
105.6474467	208.7956152

Ho:
67
alpha:
0.2248437054
c1-c8:
1.141580239	1.553508707	1.821914710	2.138196876	1.477349461	2.668478257
3.454562547	1.014599265
d1-d8:
0.5867449290	1.972905927	5.296949957	10.82075142	22.95818955	53.69671341
109.2808332	213.8514469

Er:
68
alpha:
0.2281572405
c1-c8:
1.165254287	1.525770054	1.779088270	2.067661933	1.445560677	2.544239850
3.343421521	1.147384298
d1-d8:
0.5882776999	1.964735085	5.200006361	10.54949457	22.35732941	52.06302536
104.7062551	202.6492912

Tm:
69
alpha:
0.2244580953
c1-c8:
1.149921294	1.501144842	1.728425665	2.028808921	1.418081251	2.444564984
3.342863547	1.168089313
d1-d8:
0.5689351764	1.895821127	4.995947596	10.16164851	21.54640839	50.20061092
101.6166834	199.4398483

Yb:
70
alpha:
0.1926960530
c1-c8:
0.9950327996	1.485543454	1.593522524	2.018835122	1.452874782	2.232829131
3.392013957	1.403238850
d1-d8:
0.4740584962	1.622805053	4.350033880	9.001989535	18.72289399	45.08609826
93.16871182	185.5936753

Lu:
71
alpha:
0.2106800416
c1-c8:
1.084197838	1.436953132	1.627791658	1.968032212	1.592108926	2.614680572
3.094335243	0.9133929921
d1-d8:
0.5144030095	1.707719787	4.480551619	9.077251506	19.23628885	43.98456191
90.74424902	182.3364046

Hf:
72
alpha:
0.2361279748
c1-c8:
1.245980535	1.442768590	1.868461656	1.949049329	1.841743635	2.764830072
2.379726641	0.5047540729
d1-d8:
0.5815388095	1.950284181	5.088740010	10.44956709	23.09836833	49.22979171
97.26619310	190.4070964

Ta:
73
alpha:
0.2243566014
c1-c8:
1.184104778	1.394812665	1.784571365	1.922257978	1.717015491	2.255344959
2.433944223	0.9947909214
d1-d8:
0.5410173147	1.801816360	4.687983837	9.394778482	19.28865229	38.65873351
73.92058558	143.4529980

W:
74
alpha:
0.2355942453
c1-c8:
1.260663757	1.392557331	1.931912149	1.995750893	1.985397693	2.452859346
1.860826158	0.5002155446
d1-d8:
0.5657269368	1.914586557	4.925538743	10.05991694	21.51676140	44.87436843
86.71356762	157.2884734

Re:
75
alpha:
0.2238875460
c1-c8:
1.196601075	1.332340495	1.803751238	1.935808402	1.860970438	2.272874084
2.086045528	0.6187857048
d1-d8:
0.5264370859	1.758357008	4.475465842	8.767847977	17.63273890	36.57191819
73.78989262	144.0292494

Os:
76
alpha:
0.2380595289
c1-c8:
1.285054783	1.351720058	2.019200469	2.062505721	2.015450418	2.297860176
1.592205086	0.2061757829
d1-d8:
0.5569263916	1.911278231	4.793928556	9.763517920	20.68440170	44.13704739
89.91466341	190.7427338

Ir:
77
alpha:
0.2410183694
c1-c8:
1.310521742	1.367752269	2.123409284	2.060801693	1.930700482	2.171919559
1.464327241	0.1472129613
d1-d8:
0.5578894379	1.957359311	4.862152453	9.946392148	20.77360992	43.94922056
90.71884688	210.3383304

Pt:
78
alpha:
0.2438079170
c1-c8:
1.327817412	1.368110240	2.161114542	2.061573999	1.708850202	1.420079647
1.013249325	0.2502017625
d1-d8:
0.5568834096	1.982618164	4.832485702	9.683968229	19.48100325	41.53358997
87.28473616	167.2510963

Au:
79
alpha:
0.2263597335
c1-c8:
1.244931470	1.311043747	2.166641998	2.145166836	1.635724555	1.181229121
0.9398438271	0.4882214647
d1-d8:
0.5086046712	1.787103730	4.450895278	9.041380887	18.33534364	37.34857358
71.18951864	133.5385857

Hg:
80
alpha:
0.2542259293
c1-c7:
1.382710865	1.486283276	2.366039513	2.050204441	1.798671453	1.903588450
0.8543029828
d1-d7:
0.5656190811	2.138585363	5.044251558	10.55590971	22.86707823	50.04362879
106.0584347

Tl:
81
alpha:
0.2430863844
c1-c8:
1.321995501	1.380907371	2.209927274	1.884808909	1.732031433	2.250090882
1.957592559	0.5658115143
d1-d8:
0.5306433034	1.957051429	4.513491220	8.973553472	18.18356529	36.94332192
74.75060087	159.6884211

Pb:
82
alpha:
0.2378217522
c1-c8:
1.306004466	1.426073705	2.296976445	1.896269004	2.169038404	2.728893622
1.670832644	0.3526853432
d1-d8:
0.5134670201	1.937197557	4.488448781	9.321692493	20.11710654	40.52409435
77.98540967	146.2983601

Bi:
83
alpha:
0.2657119581
c1-c7:
1.412644440	1.724438982	2.312232298	1.884237152	2.819969658	2.901180538
0.9891449045
d1-d7:
0.5628656128	2.275068224	5.091207241	11.14496844	23.56355226	46.91655296
95.77882758

Po:
84
alpha:
0.2633947035
c1-c8:
1.393052090	1.732976424	2.203460708	1.779805109	2.566929218	2.679228136
1.564998943	0.2131346728
d1-d8:
0.5484520527	2.221509713	4.873083387	10.49941502	20.34303108	35.62306884
62.92086028	123.1772002

At:
85
alpha:
0.2507479552
c1-c7:
1.340693839	1.690268797	2.194795573	2.032606309	3.387343836	2.787713848
0.7010959776
d1-d7:
0.5152722295	2.080959142	4.586648661	10.44185507	21.16655056	40.59718705
79.03093941

Rn:
86
alpha:
0.2062301501
c1-c8:
1.178568693	1.391357941	2.154822294	1.655980559	2.749887688	3.026363944
1.690593820	0.2760003060
d1-d8:
0.4256477570	1.646806563	3.719904721	7.938767020	15.39570652	26.96731906
47.00831681	86.12398424

Fr:
87
alpha:
0.2722613932
c1-c8:
1.394587460	2.044624406	1.939219148	2.781591941	3.642367789	2.161625856
3.698484245	3.180854830
d1-d8:
0.5390035261	2.269381913	5.052296862	11.72058983	22.48431884	47.93134759
129.5251552	278.3430380

Ra:
88
alpha:
0.2752275462
c1-c8:
1.391881677	2.120859200	1.865763511	3.168023473	3.352643294	2.969937049
5.559655677	2.710398193
d1-d8:
0.5355907563	2.260551559	5.129576129	11.72077304	22.59288980	54.38001018
117.9516942	234.9606003

Ac:
89
alpha:
0.2702141688
c1-c8:
1.365481331	2.120644366	1.812820259	3.288639085	3.371423968	3.412732266
5.011321946	2.324726538
d1-d8:
0.5180889259	2.182977399	4.989264415	11.23691642	21.78373198	50.67094938
106.5550430	210.6032904

Th:
90
alpha:
0.2762056864
c1-c8:
1.369524657	2.178336931	1.758708425	3.386498150	3.334651614	3.434305217
4.610660179	2.164413672
d1-d8:
0.5199885052	2.178946656	5.082355347	11.00694004	21.15722186	46.19350712
95.85801340	191.5004683

Pa:
91
alpha:
0.2783676663
c1-c8:
1.365227870	2.189953837	1.843256049	3.255359061	3.054543419	3.106280556
4.785725342	2.295172091
d1-d8:
0.5157725868	2.152378410	5.049265199	10.77370545	20.61736135	47.07662381
100.0216748	200.3812355

U:
92
alpha:
0.2714965376
c1-c8:
1.338181922	2.181449053	1.918486607	3.340500813	2.929613435	3.054958222
4.660613843	2.121762373
d1-d8:
0.4968963960	2.077983975	4.940195818	10.64656272	20.77673483	47.66243617
100.4172736	201.8084168

Np:
93
alpha:
0.2802347059
c1-c8:
1.350944854	2.217344240	1.916650809	3.195080358	2.803897175	2.899780020
4.535940972	2.263949018
d1-d8:
0.5040433985	2.084257001	4.976390082	10.36520901	19.89059494	45.24914376
95.63674994	193.1644761

Pu:
94
alpha:
0.2837998340
c1-c8:
1.356882506	2.268585847	2.071306105	3.237052043	2.507796518	2.654350229
4.623752678	2.143483082
d1-d8:
0.5041266359	2.084548424	5.089193873	10.72725947	21.10806956	51.52448500
108.1723932	214.6902459

Am:
95
alpha:
0.2890365121
c1-c8:
1.363436922	2.296646493	2.115531548	3.179548633	2.371021168	2.616490457
4.574936300	2.030387202
d1-d8:
0.5063012239	2.075574505	5.111201394	10.67247570	21.04844825	51.23587714
107.6190908	215.7745897

Cm:
96
alpha:
0.2860754743
c1-c8:
1.347133701	2.292129304	2.136147621	3.203659255	2.463722689	2.997307239
4.093853956	1.691954902
d1-d8:
0.4947860763	2.019455677	5.033317099	10.45878242	21.08712406	49.27031516
100.9725232	198.3815097

Bk:
97
alpha:
0.2937968772
c1-c8:
1.363833627	2.332417122	2.230726135	3.172475828	2.310543511	2.952370051
3.924412251	1.631902177
d1-d8:
0.5019983746	2.027779748	5.138249471	10.67275013	21.80101190	50.10471749
100.8641271	195.6685336

Cf:
98
alpha:
0.2948897502
c1-c8:
1.359270969	2.332419446	2.176688278	2.954873650	2.090585063	2.442647824
4.295048322	2.001721881
d1-d8:
0.4974990717	1.996161833	4.960946308	10.22808769	20.25001063	48.95780622
102.2093300	204.5860645
