# Supplementary material for: New benchmarks in the modelling of X-ray atomic form factors
Source: Acta Crystallogr A Found Adv. 2023 Jun 2;79(Pt 4):318–30. doi: 10.1107/S2053273323003996 (PMC10317139; doi:10.1107/S2053273323003996)
Supplement: Supplementary file 2 [file a-79-00318-sup2.txt]

He:
2
alpha:
0.002096822453
c1-c6:
0.02365226725	0.05964535621	0.1087293896	0.1386364701	0.08139536325	0.006060482576
d1-d6:
0.2391602471	1.103121837	3.081144183	7.418562316	17.27496966	81.13282541

Li:
3
alpha:
0.007532193452
c1-c8:
0.04692154656	0.08228349784	0.1149098588	0.1642781346	0.3503628929	0.8104024848
1.134308412	0.5623243686
d1-d8:
0.3908243836	1.382060733	3.328789604	7.513705843	17.12150765	38.48291564
79.31205748	154.7741794

Be:
4
alpha:
0.009718213810
c1-c7:
0.05991064893	0.1023406451	0.1620246357	0.3605037061	0.7976453174	1.060512884
0.4950684608
d1-d7:
0.3800349131	1.388213554	3.572021929	8.513558350	19.11595466	40.50232748
84.15873642

B:
5
alpha:
0.01277159297
c1-c8:
0.07641460361	0.1288833074	0.2326681227	0.4447469204	0.5284211208	0.7326954376
0.5265597403	0.1111512131
d1-d8:
0.4000054901	1.496524447	3.810711507	8.185709488	14.72396937	24.85924578
47.07847080	92.17448384

C:
6
alpha:
0.01373441797
c1-c7:
0.08060564993	0.1401118071	0.2649733264	0.5149637129	0.7569498006	0.5940151581
0.1440114538
d1-d7:
0.3577228180	1.339049430	3.311988751	7.031417443	14.43362099	30.15473225
65.95070140

N:
7
alpha:
0.01549629084
c1-c7:
0.09133074580	0.1758603990	0.3565388309	0.5949747711	0.6278086421	0.3014760822
0.04700560441
d1-d7:
0.3506062558	1.355062221	3.415578288	7.380618701	15.26348647	31.10697973
59.10565163

O:
8
alpha:
0.01861644383
c1-c7:
0.1084850121	0.2215749737	0.4220569907	0.5532013082	0.3934328279	0.1847865554
0.08017000070
d1-d7:
0.3718853776	1.436541397	3.550120527	7.516726585	14.27526913	23.23404525
39.52950781

F:
9
alpha:
0.01999067332
c1-c7:
0.1148066055	0.2290824227	0.3947883215	0.4991587536	0.4014063015	0.1402977282
0.006211939365
d1-d7:
0.3541002939	1.321130370	3.119877585	6.434712386	12.96818311	27.35164717
332.8762274

Ne:
10
alpha:
0.004855303689
c1-c7:
0.08682851399	0.2112808701	0.3849744840	0.4690614083	0.3580849964	0.1335477454
0.003502856260
d1-d7:
0.1721803633	0.8993207399	2.413646564	5.252894746	10.65879576	22.23652071
77.57438906

Na:
11
alpha:
0.02124456342
c1-c9:
0.1254341834	0.2575928662	0.3795079397	0.3766107994	0.3393528074	0.5010671689
0.9119460299	1.286007941	0.5788169738
d1-d9:
0.3128278225	1.158740014	2.715133234	5.458578328	10.90049440	24.62557550
49.77315296	94.98724304	183.0570978

Mg:
12
alpha:
0.02734780395
c1-c8:
0.1606228184	0.3100979855	0.3948494300	0.3983040212	0.6557875684	1.318341490
1.448991981	0.4931772906
d1-d8:
0.3724207952	1.326487337	3.088230219	6.727909367	15.46289102	32.71873305
64.93991461	126.9105160

Al:
13
alpha:
0.03100747504
c1-c9:
0.1863557792	0.3452441108	0.3840990316	0.4310780510	0.8660620527	1.465979577
1.442624337	0.6871265891	0.05696042075
d1-d9:
0.3951533570	1.402344834	3.339770552	7.350874150	15.00849424	29.08280829
55.20225945	108.5054559	279.6133409

Si:
14
alpha:
0.02457748091
c1-c9:
0.1445651391	0.2699417598	0.3355855586	0.4022948591	0.7960300494	1.412117053
1.582250016	0.8065620727	0.05473271686
d1-d9:
0.2837834521	0.9906963220	2.289596476	4.995102251	10.42191354	20.08261290
38.84292326	78.78381488	195.1040684

P:
15
alpha:
0.03237271714
c1-c9:
0.1908437473	0.3057368862	0.3197170388	0.4873516061	0.9073860038	1.311363014
1.317436006	0.5987357813	0.01834857223
d1-d9:
0.3519233900	1.182888746	2.668457274	5.596388094	10.52890431	18.59780608
33.50103365	65.67263312	242.6384312

S:
16
alpha:
0.03650110598
c1-c7:
0.2244585035	0.3566680321	0.4512804186	0.9543729066	1.503183739	1.251271247
0.3817335676
d1-d7:
0.3798417076	1.341291319	3.491303775	7.651710475	15.14445671	29.71713385
60.09212194

Cl:
17
alpha:
0.03626850427
c1-c7:
0.2177904675	0.3196004026	0.3726043055	0.7899388254	1.412170316	1.299109346
0.4076154667
d1-d7:
0.3497791192	1.193036447	2.854250717	5.798556891	11.34430288	22.69970587
47.33247280

Ar:
18
alpha:
0.02312637083
c1-c7:
0.1666804926	0.3090521612	0.4210694358	0.9182650238	1.382698687	1.058867291
0.2999764949
d1-d7:
0.2309869049	0.8917643023	2.414149059	5.375921267	10.71189110	21.03840662
42.14980637

K:
19
alpha:
0.03148996853
c1-c9:
0.2027366277	0.3263757128	0.5191873695	0.9765017233	1.233707752	0.9376435079
1.316402881	2.335779221	1.097247797
d1-d9:
0.2792886313	1.025866434	2.755125185	5.611938315	10.65383882	21.98112431
54.50384282	118.5353659	238.1493827

Ca:
20
alpha:
0.04166975740
c1-c9:
0.2500692919	0.3529111023	0.6671665648	1.084027057	1.040136200	1.179934567
2.280021414	2.241975282	0.7682165643
d1-d9:
0.3404924226	1.235158541	3.117991357	6.164541063	11.95670161	26.57297157
54.62539925	101.6791188	182.6535386

Sc:
21
alpha:
0.04379031895
c1-c8:
0.2599067863	0.3751405190	0.7762630197	1.163540750	1.095194862	1.788863382
2.655533651	1.143081776
d1-d8:
0.3392627671	1.257937079	3.142286734	6.428835335	13.80625713	32.97281804
70.86118745	146.6229390

Ti:
22
alpha:
0.04750503141
c1-c8:
0.2771343321	0.4235236711	0.8765078686	1.109422554	1.073623812	1.783026947
2.299041838	0.8821817493
d1-d8:
0.3496903817	1.338740010	3.261860111	6.681015587	14.46711136	33.03932103
69.56890690	141.3299143

V:
23
alpha:
0.04807807874
c1-c8:
0.2762267533	0.4255189605	0.8080143754	1.001717337	1.007811716	1.525237470
2.117439790	1.082752460
d1-d8:
0.3361192361	1.280741015	2.981882204	5.843949662	12.12473379	27.26694375
57.63745662	119.1272044

Cr:
24
alpha:
0.05195662431
c1-c8:
0.2945585127	0.5045282287	0.9486110460	1.056566836	1.015229417	1.222345333
1.291663996	0.5752205300
d1-d8:
0.3479713953	1.370721507	3.232833649	6.769516727	14.76858316	32.71013355
69.49940300	140.4202671

Mn:
25
alpha:
0.04057783531
c1-c9:
0.2506013990	0.4404088118	0.8578300353	0.9656365812	0.8810267618	0.9931568619
1.410579244	1.292073740	0.3734652125
d1-d9:
0.2689399908	1.082790780	2.646599794	5.463040752	11.34459625	22.08489428
40.00005677	73.53967389	137.2181032

Fe:
26
alpha:
0.05378183488
c1-c8:
0.2987040763	0.5517846852	0.9294815052	0.9334729304	0.9485035084	1.294907762
1.498530866	0.6492090942
d1-d8:
0.3304587083	1.302262058	3.016494068	6.344257041	13.66042701	28.10954613
55.28399552	109.6578752

Co:
27
alpha:
0.04604741012
c1-c8:
0.2665432184	0.4917480256	0.8671885042	0.9375951124	0.9919606190	1.367030377
1.380660071	0.4975625232
d1-d8:
0.2750774762	1.089754177	2.561377901	5.425975661	12.23167689	27.39896271
56.28692165	110.2863426

Ni:
28
alpha:
0.05881560223
c1-c8:
0.3181476206	0.6182686686	0.8983171059	0.8565317450	0.8998143532	1.183541905
1.249588261	0.4814858010
d1-d8:
0.3345974990	1.296973499	2.954750758	6.246943843	13.39165260	27.45382708
53.52965986	105.4934744

Cu:
29
alpha:
0.06114616011
c1-c8:
0.3309951303	0.6659073524	0.9085516359	0.8244710720	0.7939989843	0.8846879063
0.7835138097	0.3383604263
d1-d8:
0.3376443591	1.308952119	3.025547458	6.436392262	13.56554857	29.39587787
61.37889012	116.1748899

Zn:
30
alpha:
0.06933802555
c1-c7:
0.3730775896	0.7723866756	0.9340477848	0.8767567260	1.102080924	1.344821787
0.5884878507
d1-d7:
0.3745926495	1.435969258	3.419307522	7.903555005	18.48598238	41.25742084
89.46478633

Ga:
31
alpha:
0.06118134288
c1-c8:
0.3303062106	0.6684152333	0.8488672179	0.8025605005	1.099987690	1.616057781
1.305936560	0.3695046131
d1-d8:
0.3160064999	1.200656540	2.779018499	6.152779127	13.90712163	30.03276921
64.39280636	138.2843835

Ge:
32
alpha:
0.06650661555
c1-c8:
0.3568779690	0.7131683283	0.8024880870	0.7616684180	1.172576267	1.684198911
1.337686226	0.4741497435
d1-d8:
0.3349839626	1.245457399	2.874607332	6.306822785	13.29883661	26.49786337
52.35561259	103.0970358

As:
33
alpha:
0.06123156832
c1-c8:
0.3329121606	0.6727833873	0.7691512960	0.7447812829	1.145064935	1.654189037
1.468933068	0.4668633066
d1-d8:
0.2986345719	1.116687303	2.585724115	5.713890828	11.51271909	21.42074621
40.93144281	82.33429747

Se:
34
alpha:
0.06632371239
c1-c8:
0.3548720922	0.6844781684	0.7092284800	0.7912072419	1.450756714	1.766052620
1.075228604	0.3046854294
d1-d8:
0.3139400292	1.132221936	2.575818459	5.667496933	11.55796388	22.12409718
40.71944932	73.69874462

Br:
35
alpha:
0.07425905774
c1-c7:
0.4028097428	0.7438558242	0.6786560645	0.9771177880	1.799309476	1.746428888
0.6298022303
d1-d7:
0.3477625540	1.230481981	2.876568186	6.353463053	12.74753553	25.24989556
51.70846226

Kr:
36
alpha:
0.07073556867
c1-c7:
0.3846245991	0.7149231469	0.6832156110	1.148170453	1.915117268	1.549929612
0.4275853392
d1-d7:
0.3207542752	1.132940825	2.701222768	6.229868905	12.56179717	24.80610121
49.79918848

Rb:
37
alpha:
0.07327928574
c1-c9:
0.4099894382	0.7539915485	0.7546800981	1.501006244	1.922532432	1.266645050
1.863795015	2.502517980	0.7205523901
d1-d9:
0.3288457796	1.171298668	3.035258484	6.984495543	14.11171886	30.35234400
75.41935014	156.3544357	295.2687754

Sr:
38
alpha:
0.07771146647
c1-c9:
0.4306254897	0.7215833772	0.6846684908	1.281588479	1.675852091	1.341935852
2.218797837	3.253966992	1.405602676
d1-d9:
0.3391557466	1.162335515	2.901439984	6.037946212	11.25893713	22.79981127
49.33353644	96.02900302	185.6707253

Y:
39
alpha:
0.08023521320
c1-c8:
0.4601882345	0.7480514387	0.9008447663	1.738998452	1.715325761	2.221615199
3.254736452	1.542236534
d1-d8:
0.3474774091	1.209116057	3.336057079	7.142861503	14.83247191	35.09812562
74.05071020	151.2073541

Zr:
40
alpha:
0.08324343530
c1-c8:
0.4791998842	0.7288345599	0.9689235846	1.741206084	1.684117403	2.270837499
2.983665947	1.218703848
d1-d8:
0.3523042236	1.210478549	3.350956747	6.993446179	14.42025831	32.55867863
69.24734637	143.5447066

Nb:
41
alpha:
0.07776759550
c1-c9:
0.4456850353	0.6863651702	0.8554488563	1.599665686	1.738445346	1.704090050
1.737172768	1.365158611	0.4631700765
d1-d9:
0.3184809335	1.086705119	2.918061949	5.945348204	11.74502083	24.66322930
48.88019624	90.46369168	165.3795873

Mo:
42
alpha:
0.07943975440
c1-c9:
0.4527028869	0.6583722603	0.8640031304	1.529845833	1.626014060	1.639427573
1.654792913	1.324613322	0.4202096425
d1-d9:
0.3164627299	1.062025700	2.810178270	5.571363770	10.57522923	21.23123204
42.78502735	82.62006581	157.1835749

Tc:
43
alpha:
0.06671205546
c1-c8:
0.4043045894	0.6609061241	0.9510698091	1.746085419	1.825550774	2.113697782
2.223195943	0.8567085437
d1-d8:
0.2654851060	0.9435229313	2.663196653	5.589009480	11.88135452	27.08927161
58.71949855	121.6850624

Ru:
44
alpha:
0.08334914042
c1-c8:
0.4914797185	0.6614829849	1.148436674	1.738452667	1.727964896	1.685268201
1.457267630	0.5590355292
d1-d8:
0.3220131248	1.107542316	3.007961624	6.075309717	12.43146971	27.14596809
61.05151068	131.1368289

Rh:
45
alpha:
0.06185222493
c1-c8:
0.3943989272	0.6354080307	0.9762212856	1.650576422	1.716368407	1.616708072
1.448032850	0.7338706916
d1-d8:
0.2407593099	0.8731794528	2.464819629	5.000278610	10.05012939	21.73742203
49.75638047	113.1222871

Pd:
46
alpha:
0.09620960870
c1-c7:
0.5653667285	0.6835214333	1.352834541	1.739689869	1.597666244	1.143816178
0.3977965070
d1-d7:
0.3559280537	1.265900119	3.176583752	6.347393020	12.94589274	27.39254849
60.41798240

Ag:
47
alpha:
0.09448213140
c1-c8:
0.5540533202	0.6708021332	1.335522429	1.655715550	1.485170634	1.255455888
1.104754677	0.5043137649
d1-d8:
0.3407884709	1.215987088	2.999621742	5.925941708	11.86322871	24.75074256
54.20645427	115.2634181

Cd:
48
alpha:
0.09511639643
c1-c8:
0.5595652855	0.6985502604	1.434623052	1.638878922	1.471962174	1.475784286
1.305338222	0.5441463599
d1-d8:
0.3360374208	1.232202085	3.011392538	6.073484654	12.60146605	26.83564659
53.33947852	101.4599209

In:
49
alpha:
0.1018574613
c1-c8:
0.5934333972	0.7916863028	1.571603485	1.556237430	1.456905346	1.859605040
1.767364605	0.7228476240
d1-d8:
0.3517831234	1.356403744	3.212927973	6.616841392	13.92592453	29.05533564
59.03638909	125.4545776

Sn:
50
alpha:
0.09113715263
c1-c8:
0.5361015729	0.6892864690	1.414447082	1.499489056	1.517830309	2.173606070
2.119256998	0.8096610035
d1-d8:
0.3074311434	1.140871547	2.724930128	5.485298532	11.67511579	24.78154825
50.45699426	106.4233733

Sb:
51
alpha:
0.08996321535
c1-c8:
0.5313665703	0.7170453710	1.501189401	1.516170733	1.796757315	2.467416580
1.838303824	0.5092137505
d1-d8:
0.2975674637	1.129387299	2.710387378	5.748852203	13.05507823	26.68731081
51.50577642	99.05165184

Te:
52
alpha:
0.08240140011
c1-c8:
0.5055900500	0.7062204053	1.458668940	1.404927047	1.742022071	2.448495879
2.048593143	0.6029712263
d1-d8:
0.2715181653	1.049129404	2.532805568	5.301832980	11.64384062	22.45933269
41.99225231	82.50920647

I:
53
alpha:
0.09211723439
c1-c8:
0.5316699646	0.7261109300	1.336116214	1.159176889	1.486225229	2.550807135
2.276935364	0.7400972320
d1-d8:
0.2895858166	1.106468362	2.457761976	4.770174206	9.474480407	17.97660572
33.96549782	66.45703633

Xe:
54
alpha:
0.1000529860
c1-c8:
0.5520381172	0.7174301874	1.124318052	1.118487249	1.638090165	2.742995227
2.224872984	0.5719263764
d1-d8:
0.3032391469	1.136852149	2.273939920	4.154609150	8.673544638	16.76424700
32.06547089	62.73731100

Cs:
55
alpha:
0.1101226342
c1-c9:
0.6026431057	1.095576480	1.435894112	1.665396416	2.677821071	2.158334223
1.653912280	3.193290455	1.888273205
d1-d9:
0.3294643669	1.374390005	3.079626759	7.293074207	14.34810635	27.10995031
61.39644659	137.1772492	274.8393671

Ba:
56
alpha:
0.1098683542
c1-c9:
0.5951107910	1.101079857	1.354334652	1.770092726	2.742133771	1.985974227
3.038336732	4.136210953	1.409531741
d1-d9:
0.3211196209	1.331985587	2.957807378	6.995319290	13.70827743	27.22478683
61.30174110	121.5221741	228.3620882

La:
57
alpha:
0.1037169995
c1-c9:
0.5701354907	1.039297079	1.260083166	1.564581307	2.721057466	2.351252448
3.323508639	3.734915930	1.139096655
d1-d9:
0.2986251487	1.232866885	2.675363124	6.075455144	11.75212888	23.85319481
54.07299229	108.2283638	209.8374638

Ce:
58
alpha:
0.1142023984
c1-c8:
0.6091680364	1.234821518	1.318207883	2.277167369	2.779238992	2.682000751
4.186291584	2.157686521
d1-d8:
0.3218614969	1.345748077	3.126785497	7.517284293	15.31372647	36.18903746
80.63347760	167.9232526

Pr:
59
alpha:
0.1211032560
c1-c8:
0.6318297172	1.305163675	1.354161477	2.318071712	2.569410703	2.299861973
4.128395267	2.238034299
d1-d8:
0.3343793103	1.379618722	3.294862428	7.796026096	16.01736222	39.34996329
88.56434062	183.1890041

Nd:
60
alpha:
0.1251817370
c1-c8:
0.6446970509	1.337759811	1.354060567	2.336900511	2.439092137	2.271184064
4.002609536	2.084124163
d1-d8:
0.3394669644	1.381037132	3.349195250	7.794290885	16.07856189	39.75904999
88.48808207	182.6235869

Pm:
61
alpha:
0.1190638857
c1-c8:
0.6207772836	1.289386883	1.323517272	2.185917440	2.413043179	2.178759114
3.939125570	2.154011412
d1-d8:
0.3177194753	1.294202726	3.112638762	7.205129864	14.74624959	36.41467955
83.74498079	175.0361098

Sm:
62
alpha:
0.1226752681
c1-c8:
0.6316167121	1.306626471	1.321193847	2.189543677	2.290449971	2.084710795
3.802053561	2.130671510
d1-d8:
0.3215264840	1.288469234	3.128613792	7.166627648	14.71250948	36.01228286
81.64919346	171.0565619

Eu:
63
alpha:
0.1225158252
c1-c9:
0.6212987622	1.247601073	1.201459321	1.737675337	2.099796035	1.547809033
2.327559923	3.200710365	1.436127535
d1-d9:
0.3134891306	1.226290149	2.855351895	6.116834753	11.49988891	23.10326400
50.36398572	97.15742160	184.8786255

Gd:
64
alpha:
0.1247937909
c1-c8:
0.6375738868	1.308463896	1.300874537	2.151220556	2.168152727	2.328113433
3.532973474	1.705126876
d1-d8:
0.3169592248	1.241870241	3.068659879	6.851549023	14.03655735	33.37615388
73.09576187	153.1412020

Tb:
65
alpha:
0.1295784464
c1-c8:
0.6567517496	1.324159728	1.316900476	2.072807308	2.020946135	1.938636239
3.508493701	1.949315358
d1-d8:
0.3246299049	1.248679312	3.105051651	6.859267894	13.99586561	34.11559925
76.96386047	161.8793330

Dy:
66
alpha:
0.1090561975
c1-c9:
0.5802718279	1.201223960	1.211473038	1.808783038	2.032520509	1.568674175
2.875451724	2.876080488	0.3830998882
d1-d9:
0.2700757095	1.077057678	2.571358501	5.705313957	11.34971967	24.98109668
57.57593011	119.4510646	262.4297296

Ho:
67
alpha:
0.1221879827
c1-c8:
0.6269197865	1.266619021	1.264099844	1.986897928	1.987533233	2.156273358
3.312165562	1.686421955
d1-d8:
0.2968633450	1.138514413	2.820926287	6.217146695	12.75333210	30.35403159
66.77269302	139.6351744

Er:
68
alpha:
0.1347066459
c1-c8:
0.6841847124	1.325443106	1.349378022	2.030832870	1.793032217	1.913706271
3.203487995	1.631864752
d1-d8:
0.3253622508	1.210686934	3.088506153	6.780346184	14.16157200	35.01229245
76.80636582	159.0281552

Tm:
69
alpha:
0.1385254703
c1-c8:
0.7050790715	1.335088508	1.383041270	2.028069543	1.710634471	1.997323027
3.150137549	1.353007453
d1-d8:
0.3315134170	1.217543365	3.149859992	6.909728589	14.63022484	36.62755768
80.20857486	164.6068645

Yb:
70
alpha:
0.1386678721
c1-c8:
0.7081950505	1.325506104	1.394687634	2.013877122	1.656009788	1.976913949
3.046812709	1.290160704
d1-d8:
0.3277633367	1.195309377	3.112610793	6.870697446	14.74751233	36.88806155
79.81107509	164.4054700

Lu:
71
alpha:
0.1455454188
c1-c8:
0.7476277730	1.334806225	1.422143592	1.936946456	1.624807955	2.225216956
2.911873669	1.128479234
d1-d8:
0.3425324776	1.226511096	3.228804661	6.922483632	14.64429315	34.05184245
71.08303526	143.6392538

Hf:
72
alpha:
0.1414438264
c1-c8:
0.7230779442	1.283542229	1.346883519	1.891838906	1.726003997	2.348244315
2.755823192	0.9601226473
d1-d8:
0.3261639097	1.157006868	2.995056244	6.368358622	13.37278359	30.52224878
64.43361282	132.8120385

Ta:
73
alpha:
0.1406904199
c1-c8:
0.7202794052	1.252263500	1.302205882	1.862972871	1.813769329	2.292933460
2.487720900	0.9755608059
d1-d8:
0.3200387773	1.123308955	2.880828024	6.038532174	12.64144634	27.93341121
57.42017488	116.6630239

W:
74
alpha:
0.1372192151
c1-c9:
0.7073415372	1.228749856	1.272991491	1.756648417	1.682212255	2.007172695
2.335741406	1.316159940	0.1029905107
d1-d9:
0.3080780483	1.081177672	2.777316133	5.687052116	11.10150814	22.49040232
44.98143916	89.36530028	205.2832706

Re:
75
alpha:
0.1502692686
c1-c8:
0.7851865312	1.249929865	1.444672271	1.929733574	1.936738884	2.249034711
1.942929230	0.5737334622
d1-d8:
0.3387864825	1.164309130	3.084317120	6.426157119	13.47492516	28.11944393
56.71818537	114.2491013

Os:
76
alpha:
0.1132274012
c1-c8:
0.6094497545	1.159213559	1.193204994	1.825276006	1.969384523	2.237506901
2.094810549	0.7791194431
d1-d8:
0.2479052579	0.9124878895	2.364373730	4.975698823	10.16043609	21.68497462
45.79387471	96.18866573

Ir:
77
alpha:
0.1351591743
c1-c8:
0.7056826247	1.164722603	1.281983014	1.866009389	2.005738764	2.169484169
1.792855979	0.5915381387
d1-d8:
0.2929780372	1.008044227	2.620738491	5.336317428	10.84794411	22.79664714
47.30365439	96.36825252

Pt:
78
alpha:
0.1541251854
c1-c8:
0.8213008824	1.186246044	1.510741634	1.978153036	1.952043263	1.789153304
1.176713900	0.2470819686
d1-d8:
0.3377286268	1.137705891	3.019016394	6.138331923	12.20785597	24.82935366
52.57970758	117.0507426

Au:
79
alpha:
0.1527179524
c1-c8:
0.8142372631	1.150809719	1.453218219	1.857247418	1.762471455	1.543483658
1.249465694	0.5751454836
d1-d8:
0.3299047404	1.102500845	2.884686762	5.665272319	10.57843252	19.49476138
37.13230549	78.37748056

Hg:
80
alpha:
0.1140545005
c1-c8:
0.5994369581	1.060121624	1.139792096	1.858768680	2.029410781	1.926923050
1.555746595	0.6625654020
d1-d8:
0.2342809156	0.8186839248	2.116159545	4.332220607	8.637442599	17.68058358
36.36416668	74.85806949

Tl:
81
alpha:
0.1304886155
c1-c9:
0.6978960792	1.085705747	1.383645179	1.957045447	1.918047979	1.913255393
1.808983401	1.083071157	0.1360679657
d1-d9:
0.2709487892	0.9193765123	2.454864458	4.976040203	9.912676396	19.88191707
40.02205587	84.28640021	203.0196222

Pb:
82
alpha:
0.1610478342
c1-c8:
0.8840175696	1.101856843	1.595121070	1.815286468	1.870728802	2.186430522
2.089577615	0.8736541287
d1-d8:
0.3405591690	1.139669128	2.884097435	5.574701501	10.82112993	21.79304040
44.37514507	94.92149019

Bi:
83
alpha:
0.1298889217
c1-c8:
0.6982587701	1.036006558	1.416532337	1.938334907	2.020463037	2.543633763
2.377243862	0.9136015460
d1-d8:
0.2634558726	0.8822096498	2.340245735	4.707982910	9.780419291	20.65691816
42.47119549	88.66888755

Po:
84
alpha:
0.1571132203
c1-c8:
0.8754402695	1.085621295	1.770223491	1.924126550	2.211650526	2.842085926
2.060006982	0.4423834807
d1-d8:
0.3252575204	1.103811477	2.825025336	5.808312787	12.32096993	24.87248583
49.87645968	102.9351660

At:
85
alpha:
0.1205763487
c1-c8:
0.6835144643	1.028081818	1.516751151	1.799647097	2.020107922	3.011451937
2.546179416	0.7427824464
d1-d8:
0.2441126607	0.8440175785	2.286058119	4.546792523	9.401590499	19.16955234
38.22757995	78.18484722

Rn:
86
alpha:
0.1624180876
c1-c8:
0.9032167415	1.031818308	1.615401187	1.524437646	1.892495033	2.985080950
2.557631167	0.8053517275
d1-d8:
0.3279872051	1.107609098	2.618022439	4.915309848	9.418182180	17.81896798
34.01188989	66.63279247

Fr:
87
alpha:
0.1565419172
c1-c10:
0.8978480186	1.108752131	1.907531403	1.906035164	3.015699258	2.919331659
1.833011307	2.766677157	2.142698522	0.08391886269
d1-d10:
0.3162189145	1.120158233	2.784213467	6.099677470	13.03668445	25.68205756
55.93123706	121.4538959	239.2965393	948.7503420

Ra:
88
alpha:
0.1477743143
c1-c9:
0.8572221261	1.074353133	1.827417078	1.794847959	2.952408479	2.896633079
3.091896661	4.356063669	1.550888924
d1-d9:
0.2954794577	1.046377209	2.593186231	5.563951382	11.57663967	22.88467882
53.52071035	112.3994020	219.9599357

Ac:
89
alpha:
0.1434924028
c1-c9:
0.8419937736	1.072203590	1.825970229	1.786712194	2.934070428	2.890587844
3.631138923	4.250973162	1.112616540
d1-d9:
0.2845832938	1.018732613	2.520290040	5.477901792	11.10328237	21.71833400
48.66194535	100.7812789	204.3378219

Th:
90
alpha:
0.1672767642
c1-c8:
0.9619934527	1.250088137	1.891378619	2.308695089	3.399935241	3.498058416
4.561201943	2.059569137
d1-d8:
0.3273155716	1.237707863	2.895534604	6.810657764	13.88265505	30.88409521
68.23520587	143.3955718

Pa:
91
alpha:
0.1766496648
c1-c8:
1.004885058	1.361899944	1.896060925	2.566388706	3.279491785	3.014471213
4.153900862	2.097520378
d1-d8:
0.3410206744	1.327857886	3.075263201	7.206914969	14.73848687	33.21031534
72.95322300	151.9799387

U:
92
alpha:
0.1774078942
c1-c8:
1.002393792	1.385255582	1.896007095	2.649204415	3.183302390	2.936985000
3.902871761	1.941589943
d1-d8:
0.3373163957	1.321138277	3.061622812	7.148079628	14.62155859	33.06661661
72.17579157	147.6138604

Np:
93
alpha:
0.1713670734
c1-c8:
0.9780305136	1.373166374	1.901203192	2.679358798	3.138680262	2.917566593
3.854009751	1.733492431
d1-d8:
0.3228775208	1.271556610	2.965593855	6.919127755	14.26475468	32.81322753
72.70519569	151.1717120

Pu:
94
alpha:
0.1797658284
c1-c8:
1.009847508	1.473317777	1.935286568	2.757872115	2.956488588	2.507911820
3.623227639	1.737002551
d1-d8:
0.3334586239	1.337355090	3.127713520	7.146117374	14.72964951	34.77397526
79.53023259	166.4447418

Am:
95
alpha:
0.1866229470
c1-c8:
1.033022605	1.563141551	1.968175915	2.843885054	2.812531752	2.466486427
3.418056209	1.535411865
d1-d8:
0.3409436589	1.385299001	3.265638146	7.362893936	15.30503652	36.59771853
81.31180849	166.6137011

Cm:
96
alpha:
0.1791391469
c1-c8:
0.9974612298	1.498546418	1.896880220	2.664489423	2.738050470	2.565975723
3.456370731	1.700537726
d1-d8:
0.3233851521	1.304394828	3.035949042	6.729269425	13.58077632	30.49612233
66.38233622	138.0706358

Bk:
97
alpha:
0.1791852408
c1-c8:
0.9926254012	1.513183906	1.905626293	2.657647109	2.685451311	2.572256913
3.376179631	1.511606001
d1-d8:
0.3191246357	1.290507427	3.008930920	6.613736056	13.45465739	30.84456927
67.25057120	139.3132434

Cf:
98
alpha:
0.1781069951
c1-c8:
0.9845277990	1.520925723	1.913473474	2.626507956	2.591558510	2.524238383
3.331315117	1.434730156
d1-d8:
0.3133254833	1.270289421	2.966712793	6.469465146	13.15233604	30.18709866
66.30708461	138.0449164
