# Supplementary material for: New benchmarks in the modelling of X-ray atomic form factors
Source: Acta Crystallogr A Found Adv. 2023 Jun 2;79(Pt 4):318–30. doi: 10.1107/S2053273323003996 (PMC10317139; doi:10.1107/S2053273323003996)
Supplement: Supplementary file 3 [file a-79-00318-sup3.txt]

He:
2
alpha:
0.0006910267075
c1-c9:
0.004723865385	0.01094936272	0.02298324970	0.04681219160	0.08451713588	0.1067311023
0.09404338280	0.04480489880	0.005082287224
d1-d9:
0.05580792243	0.2131196538	0.5555578195	1.280056927	2.817669774	5.789781000
11.05516751	21.48463110	135.7666582

Li:
3
alpha:
0.001076047347
c1-c10:
0.007384449254	0.01702675796	0.03605809773	0.07055223302	0.1131647862	0.1659127456
0.3510472402	0.8099516031	1.136305059	0.5648173679
d1-d10:
0.05809643952	0.2220787550	0.5844530278	1.390576675	3.183901580	7.306937410
16.94822570	38.32523080	79.12900501	154.5907731

Be:
4
alpha:
0.001383921637
c1-c10:
0.009413578604	0.02109078446	0.04166731582	0.07491958819	0.1192018658	0.1877014965
0.3652324166	0.7840115079	0.9955326283	0.4480875913
d1-d10:
0.05580002910	0.2111152894	0.5434484201	1.254348782	2.786752747	5.808159198
10.94623301	21.41182551	42.91979522	86.54166671

B:
5
alpha:
0.001794278970
c1-c10:
0.01226099486	0.02719955947	0.05156827410	0.08927054492	0.1550120949	0.2862688635
0.5802638797	0.8713007912	0.5896864377	0.1295994957
d1-d10:
0.05806142581	0.2206818868	0.5693967922	1.312973549	2.866269023	5.738982305
11.05371451	22.16255696	44.52422231	88.95989536

C:
6
alpha:
0.002142137323
c1-c9:
0.01457784796	0.03200640345	0.06052877707	0.1133807752	0.2373920877	0.4993137619
0.7697941639	0.6215981099	0.1583992534
d1-d9:
0.05770057102	0.2194101809	0.5719304653	1.355026895	3.053343611	6.547826935
13.74540609	29.10491233	63.98317415

N:
7
alpha:
0.002593706695
c1-c8:
0.01781429725	0.03932375300	0.07479141605	0.1555112574	0.3520401240	0.6374623032
0.6694606532	0.2591630937
d1-d8:
0.06025381499	0.2327773943	0.6199486681	1.496392452	3.434272377	7.565253529
16.58534140	37.95248281

O:
8
alpha:
0.002954781380
c1-c8:
0.02022311600	0.04419974572	0.08472565544	0.1781088658	0.3729978703	0.5749448447
0.5177998873	0.1853256386
d1-d8:
0.06003836803	0.2326186093	0.6216146281	1.470365292	3.249155750	6.902323021
14.54951056	31.97297478

F:
9
alpha:
0.003244546772
c1-c8:
0.02189959874	0.04658205392	0.08932915875	0.1869721321	0.3627159101	0.5109543893
0.4316143289	0.1466191296
d1-d8:
0.05827587652	0.2233519258	0.5874084010	1.355891230	2.912643791	6.033057086
12.52202828	27.21919990

Ne:
10
alpha:
0.003542456982
c1-c8:
0.02373231547	0.05006246218	0.09713623230	0.2013338063	0.3675114604	0.4591220895
0.3391952057	0.1093372557
d1-d8:
0.05713581671	0.2187069880	0.5720150673	1.298618223	2.758642529	5.675527682
11.50447303	24.23856065

Na:
11
alpha:
0.003964107447
c1-c11:
0.02652877820	0.05639066038	0.1135731615	0.2221947352	0.3274072632	0.3658009014
0.3590926669	0.4941068539	0.9177218539	1.305844658	0.5849499028
d1-d11:
0.05823135937	0.2247810901	0.5923383795	1.330551472	2.672050270	5.045990882
10.12758198	23.58395076	48.65478721	94.24461150	182.6619135

Mg:
12
alpha:
0.004268017698
c1-c10:
0.02836870810	0.06039962343	0.1261510565	0.2534293922	0.3748766871	0.4053009786
0.6374294182	1.308199645	1.487261117	0.5216193460
d1-d10:
0.05737889156	0.2215473866	0.5846792537	1.336037875	2.854126737	6.185934910
14.59379879	31.57621849	63.43974212	125.1190360

Al:
13
alpha:
0.004683430531
c1-c11:
0.03106709194	0.06616026350	0.1345272108	0.2515737723	0.3443931057	0.4069154274
0.8136656139	1.482015577	1.548673891	0.7503926811	0.06248116421
d1-d11:
0.05821585981	0.2254089053	0.5834942185	1.291278146	2.700237067	5.828518095
13.02689929	26.66629898	52.26213830	105.2251298	272.1634706

Si:
14
alpha:
0.005042077947
c1-c11:
0.03337924382	0.07212800816	0.1461197342	0.2461376787	0.3072052000	0.3958030231
0.7956986491	1.398284224	1.570788420	0.8034320448	0.05463198865
d1-d11:
0.05826664239	0.2267762538	0.5853853299	1.268458763	2.559298403	5.291142821
10.68562948	20.28775278	38.97959251	78.86801819	195.1047104

P:
15
alpha:
0.005358788758
c1-c10:
0.03529130049	0.07691467207	0.1582478602	0.2679017619	0.3476827971	0.6589090163
1.358375124	1.639635311	0.8614046924	0.07634007877
d1-d10:
0.05776005593	0.2246606290	0.5800847430	1.289784872	2.818013808	6.437607546
13.40106964	26.89647785	54.90987662	117.6165234

S:
16
alpha:
0.004615761947
c1-c10:
0.02965985894	0.06245467626	0.1270365272	0.2251704920	0.3024932969	0.4953355229
1.004852660	1.428421263	1.138551442	0.3411603324
d1-d10:
0.04587015757	0.1731254762	0.4393990861	0.9645961599	2.057758922	4.491476349
8.840911844	16.54672824	31.32185319	61.79116560

Cl:
17
alpha:
0.005847900402
c1-c9:
0.03793877441	0.08181357843	0.1603658341	0.2494301200	0.3510366471	0.7937180092
1.437751129	1.321902881	0.4152294698
d1-d9:
0.05536058824	0.2121113413	0.5323296195	1.163685759	2.553465705	5.498061565
11.10590134	22.47770723	47.09940626

Ar:
18
alpha:
0.006248616647
c1-c9:
0.04060457896	0.08886227020	0.1690039371	0.2444050965	0.3852651944	0.8903200580
1.375529009	1.072278081	0.3071688073
d1-d9:
0.05603303807	0.2154266502	0.5392294155	1.172800570	2.572310566	5.375660825
10.61000861	20.84469407	41.89660360

K:
19
alpha:
0.006730127569
c1-c12:
0.04401801613	0.09933277761	0.1887392330	0.2690940749	0.4529250075	0.8523397674
1.225830948	0.9653076452	0.9790462978	1.334163214	1.773799527	0.7882963197
d1-d12:
0.05749367639	0.2233320347	0.5690723228	1.299968536	2.849941179	5.299124610
9.798491996	19.70794951	45.93491403	86.04461698	142.3441156	258.3252825

Ca:
20
alpha:
0.007144458499
c1-c11:
0.04682248174	0.1066575564	0.1955161484	0.2810189133	0.5722840268	1.038002826
1.090738187	1.126447385	2.187026664	2.364780692	0.8890556086
d1-d11:
0.05814620551	0.2260428065	0.5765282552	1.338055709	2.933569659	5.676525943
11.00750278	24.54427293	51.38605052	96.46468319	176.8605006

Sc:
21
alpha:
0.007341047973
c1-c11:
0.04773437075	0.1056565538	0.1782264736	0.2171237148	0.3112581011	0.7039191161
1.091288252	1.069706804	1.789259970	2.646601311	1.133339277
d1-d11:
0.05672515280	0.2169407491	0.5345605852	1.135387026	2.077619186	3.612440359
6.737948950	14.10147238	33.25086773	71.16411100	146.9984410

Ti:
22
alpha:
0.007743181658
c1-c11:
0.05053372058	0.1129595437	0.1880564011	0.2502019824	0.3737916440	0.7643068973
1.024876784	1.050473254	1.779343403	2.292453228	0.8772810961
d1-d11:
0.05729295958	0.2195256346	0.5476245118	1.210705133	2.213697567	3.769565095
7.015106124	14.73081589	33.23142615	69.75548055	141.5475557

V:
23
alpha:
0.008055886169
c1-c11:
0.05260555354	0.1173930681	0.1941311800	0.3188302891	0.6775553661	1.005127541
1.009244719	1.352407895	1.991184732	1.356730888	0.2151187292
d1-d11:
0.05708020674	0.2180128658	0.5481594266	1.276373462	2.643556907	5.117823350
10.56700469	23.70119375	49.40931798	96.80669139	169.7175279

Cr:
24
alpha:
0.008067824251
c1-c11:
0.05207369310	0.1127163661	0.1809756896	0.2884073427	0.5749422083	0.8614169493
0.9348249322	0.9739546504	1.210661604	1.241795522	0.5214620725
d1-d11:
0.05444696827	0.2042310939	0.5020252025	1.127472081	2.251107776	4.149486432
7.889757304	16.37125475	35.06973352	72.88397496	144.2942430

Mn:
25
alpha:
0.008821801252
c1-c10:
0.05798763445	0.1288769905	0.2089636496	0.4199743463	0.8221397098	0.9732801241
1.022718397	1.480881731	1.703520247	0.6753879830
d1-d10:
0.05778999522	0.2203036751	0.5656517666	1.353782411	2.825085757	5.690690268
12.47746604	27.99435001	58.12268715	117.9300097

Fe:
26
alpha:
0.009159130445
c1-c10:
0.06033053519	0.1325601912	0.2130013070	0.4419306793	0.8136884169	0.9081619855
0.9163810510	1.299676483	1.624047439	0.7384895038
d1-d10:
0.05777940420	0.2194567878	0.5655738613	1.334917497	2.749337087	5.496794513
11.57583689	24.78973810	51.48170362	105.8433624

Co:
27
alpha:
0.009443965027
c1-c10:
0.06215622526	0.1346812244	0.2167383863	0.4587139681	0.8066262251	0.9128209069
0.9853207585	1.361704465	1.390011085	0.5080341439
d1-d10:
0.05735619476	0.2166362519	0.5598857697	1.304469886	2.666063478	5.431106900
12.11497040	27.12769311	55.82305537	109.6910196

Ni:
28
alpha:
0.009655600906
c1-c11:
0.06339916737	0.1349823560	0.2150845558	0.4393347810	0.7031250729	0.7169105265
0.7150217979	0.8958318394	1.149221903	1.101262251	0.4209942206
d1-d11:
0.05647587225	0.2117923942	0.5444473772	1.229875078	2.408405853	4.434800864
8.219009737	16.21657849	31.37754715	57.59962682	108.8142929

Cu:
29
alpha:
0.009098919097
c1-c11:
0.05840071509	0.1201259506	0.1836241517	0.3488746365	0.6453215228	0.8087043508
0.7700820733	0.7532546359	0.8641186668	0.7421089532	0.2881742049
d1-d11:
0.05070396083	0.1854659488	0.4564558714	0.9915876781	1.936312977	3.754519895
7.566616093	15.38408860	32.08327648	65.65261659	120.5253445

Zn:
30
alpha:
0.01036629568
c1-c11:
0.06836868930	0.1418996988	0.2359692418	0.4933043643	0.7423361074	0.7675756716
0.7250597886	0.6322084016	0.9911904660	1.000839349	0.2572776373
d1-d11:
0.05673318400	0.2119501695	0.5526210211	1.227413606	2.443359879	4.874227151
9.987548127	17.87901934	30.14381952	57.31039016	114.9853611

Ga:
31
alpha:
0.01058089523
c1-c11:
0.06965149977	0.1422164850	0.2346697025	0.4297040884	0.5339170969	0.6404101673
0.7328708340	1.092333992	1.598219067	1.272676825	0.3459526760
d1-d11:
0.05597288846	0.2080697409	0.5388254786	1.139434657	2.017344679	3.493555768
6.866588206	14.69254750	31.00317202	65.98433345	141.1714623

Ge:
32
alpha:
0.01004913683
c1-c11:
0.06472204301	0.1278140504	0.2020305482	0.3991748005	0.6117091901	0.6569864826
0.7198375892	1.161832152	1.655126063	1.302763237	0.4573923893
d1-d11:
0.05085845962	0.1843642578	0.4586469519	0.9704958812	1.846841462	3.502517718
7.015659490	14.00070738	27.23172619	53.27344218	104.0122813

As:
33
alpha:
0.01133920172
c1-c10:
0.07507625080	0.1504448736	0.2739781239	0.5399200430	0.6628318185	0.6506794067
1.052602127	1.754093277	1.619023874	0.5254065877
d1-d10:
0.05650710618	0.2107395248	0.5577119469	1.205991411	2.389716455	4.794079830
9.754669025	19.29856376	38.61998097	79.81681285

Se:
34
alpha:
0.01172348239
c1-c10:
0.07778594323	0.1541371180	0.2915253968	0.5633163963	0.6604416030	0.7612126343
1.410158206	1.780973136	1.153591269	0.3378823953
d1-d10:
0.05676171070	0.2120089239	0.5625689003	1.215844576	2.466266262	5.296418598
10.98069542	21.15475347	39.13814841	72.19304505

Br:
35
alpha:
0.01188097598
c1-c10:
0.07846347184	0.1527510791	0.2877600915	0.5390213886	0.6327325490	0.8273393614
1.538522662	1.598652452	0.9745276710	0.4115763600
d1-d10:
0.05573018093	0.2069078402	0.5416384721	1.148564658	2.317146276	5.114661865
10.53296265	19.46562514	32.68746192	56.68985917

Kr:
36
alpha:
0.01253627452
c1-c10:
0.08359146829	0.1638930605	0.3318678138	0.5799837443	0.6279734256	1.075235401
1.876732678	1.603525717	0.5118552462	0.02771696438
d1-d10:
0.05746092426	0.2166157547	0.5767368229	1.236143752	2.596006920	5.871316533
11.89165939	23.31027309	45.21892716	77.10581529

Rb:
37
alpha:
0.01295408144
c1-c11:
0.08654906082	0.1697669363	0.3606779415	0.6014992628	0.6435281217	1.288232036
1.900385946	1.379191962	1.567581558	2.546185918	1.206699714
d1-d11:
0.05782824660	0.2194369266	0.5870655936	1.279146564	2.820894971	6.225422171
12.35681342	25.39877914	63.19910592	133.6166948	256.8486514

Sr:
38
alpha:
0.01312684856
c1-c11:
0.08724370351	0.1687763853	0.3515234913	0.5556547997	0.5843734911	1.173047747
1.763717493	1.409161622	2.204091656	3.326573736	1.454699290
d1-d11:
0.05689240983	0.2149089601	0.5641656250	1.196653045	2.546971907	5.369198423
10.32272284	21.16401945	47.47075474	94.29712626	184.1043367

Y:
39
alpha:
0.006703657406
c1-c10:
0.05978884939	0.1460104802	0.3238834885	0.5716246785	0.6473010592	1.476772003
1.919618184	2.035104187	3.461042948	2.004554789
d1-d10:
0.03376081807	0.1499618084	0.4526908541	1.045778015	2.400206311	5.462542682
11.42555870	27.89969053	64.26233859	138.6558161

Zr:
40
alpha:
0.004672339161
c1-c9:
0.05968907013	0.1546411962	0.3753579909	0.6320358956	0.9559995924	2.022559390
2.094061336	3.302283963	2.514498850
d1-d9:
0.02994050014	0.1479222111	0.4722257421	1.159021438	3.102489171	7.114333512
17.26746021	45.66719032	109.1287903

Nb:
41
alpha:
0.01517983500
c1-c10:
0.1013461228	0.1772870749	0.3302916073	0.5240933211	0.7241127477	1.610737609
1.919998303	1.996956618	2.172748937	1.091481777
d1-d10:
0.06130710702	0.2298411044	0.5305456667	1.094754034	2.564516491	5.433224073
11.30119190	26.02112452	59.23703746	130.4319465

Mo:
42
alpha:
0.01374206033
c1-c12:
0.08954051842	0.1673046949	0.3284170433	0.4250301464	0.4109639538	0.8657431394
1.448984062	1.541569806	1.612021734	1.642125981	1.298231003	0.4058290628
d1-d12:
0.05331101595	0.1989070836	0.4917614986	0.9712917353	1.839432231	3.408182724
6.073501747	11.10269797	21.83006653	43.63315337	83.77079678	158.4510483

Tc:
43
alpha:
0.01561140706
c1-c10:
0.1045289632	0.2135942229	0.4249835671	0.4731166264	0.8951123747	1.686521067
1.814245615	2.107840613	2.235638426	0.8767015078
d1-d10:
0.06014601909	0.2381678219	0.5995452457	1.273257237	2.835505405	5.610790164
11.76141906	26.77718960	58.15575298	120.8116595

Ru:
44
alpha:
0.01612294319
c1-c11:
0.1081955889	0.2323986809	0.4730500525	0.5277397797	1.068566618	1.540972105
1.563632193	1.360377995	1.145379074	1.139513357	0.3792685046
d1-d11:
0.06081143216	0.2456283403	0.6344604232	1.475928680	3.200917310	5.935616385
11.22779586	21.84897407	39.31297457	73.62827286	146.7836488

Rh:
45
alpha:
0.01671249227
c1-c11:
0.1121911427	0.2444861250	0.4567431578	0.4605437024	0.8081755629	1.384153926
1.663572215	1.591683460	1.415267174	0.9438038496	0.1461658514
d1-d11:
0.06171174680	0.2512635445	0.6332439042	1.408456473	2.745402608	4.759297944
8.961323414	18.76880136	41.16618575	88.50700765	184.1884341

Pd:
46
alpha:
0.01527208080
c1-c10:
0.09950525340	0.1978467180	0.3867772823	0.4457563254	0.8919696753	1.427816521
1.391091045	1.328420626	1.027826658	0.3650046610
d1-d10:
0.05416985031	0.2088724375	0.5116709465	1.099516260	2.430166869	4.545152719
8.094479030	14.67397989	28.97785108	61.94643239

Ag:
47
alpha:
0.01604559618
c1-c11:
0.1044193847	0.2137053066	0.4036305053	0.4503712352	0.9570830278	1.412247745
1.316681728	1.180051325	1.099404874	1.037073710	0.4699618374
d1-d11:
0.05575814980	0.2174250257	0.5316895121	1.174389453	2.482771253	4.552184454
8.096489868	14.44738993	27.47799007	56.79407016	117.6203151

Cd:
48
alpha:
0.01642766313
c1-c10:
0.1067565336	0.2238929374	0.4136743753	0.5009561346	1.171945021	1.609736760
1.507595506	1.466898795	1.491299067	0.7132161209
d1-d10:
0.05589477606	0.2196311509	0.5389259032	1.251659923	2.659444081	5.153918130
10.50499648	22.42264662	46.47330109	94.51455773

In:
49
alpha:
0.01635500404
c1-c11:
0.1052617175	0.2162238447	0.3871579609	0.4446653216	1.015247775	1.487516654
1.438722291	1.530035817	1.821014160	1.419605487	0.5418653866
d1-d11:
0.05423826648	0.2103656673	0.5050973799	1.126300837	2.318577193	4.344790698
8.609558343	18.05629511	36.05119916	69.06808439	135.9413264

Sn:
50
alpha:
0.01665255525
c1-c11:
0.1066949149	0.2185495322	0.3606706176	0.3429016530	0.7365756499	1.291571355
1.325183306	1.466474210	2.142309359	2.060690363	0.7828588981
d1-d11:
0.05403796321	0.2089402826	0.4889066944	0.9995014179	1.872262497	3.333502544
6.184199913	12.50241192	25.64712752	51.43143218	107.4547593

Sb:
51
alpha:
0.01764345809
c1-c10:
0.1137846536	0.2500290511	0.4063970902	0.6592249787	1.414941466	1.476145386
1.763482567	2.451529578	1.877701033	0.5363662544
d1-d10:
0.05644407974	0.2238480708	0.5447914234	1.358513762	2.799626260	5.743364820
12.86980432	26.22950927	50.61369861	97.80531935

Te:
52
alpha:
0.01844010690
c1-c10:
0.1191102580	0.2658470504	0.3967228462	0.6730813714	1.310317829	1.314122819
1.632468031	2.442463935	2.173519117	0.6534525056
d1-d10:
0.05803509611	0.2312333967	0.5581288570	1.364735008	2.675620332	5.238707885
11.10809600	21.38813104	40.55087077	80.89031337

I:
53
alpha:
0.01771865518
c1-c10:
0.1126813356	0.2429660270	0.3684443116	0.5578043311	1.158493742	1.204944403
1.493638025	2.612094739	2.362719556	0.7676056262
d1-d10:
0.05418320914	0.2113094131	0.4999976201	1.176693342	2.265431067	4.229730483
8.724389833	17.31333378	33.32481485	65.89372633

Xe:
54
alpha:
0.01827564278
c1-c10:
0.1161597364	0.2556102299	0.3664379377	0.6230604463	1.171851232	1.142651599
1.674542293	2.706862608	2.163810891	0.5510544199
d1-d10:
0.05491958290	0.2150798338	0.5117852374	1.215154153	2.299314450	4.349010848
9.048063971	17.18657832	32.54213047	63.27722500

Cs:
55
alpha:
0.01813608708
c1-c12:
0.1144119311	0.2483535651	0.3478341587	0.5453064900	1.076701633	1.165434958
1.904907410	2.763582215	1.832163597	1.610534112	3.099290274	1.755968587
d1-d12:
0.05329642552	0.2066159577	0.4850172283	1.111526627	2.034473580	3.859354186
8.502583925	16.47437058	31.52015935	69.18847520	143.4048988	280.3246405

Ba:
56
alpha:
0.01864154725
c1-c12:
0.1173948480	0.2563911977	0.3322434603	0.4829177278	0.9840476029	1.103902700
1.796703678	2.690421804	1.927828101	3.045079292	4.105842623	1.381432089
d1-d12:
0.05383697039	0.2084515216	0.4860268671	1.054934096	1.838981677	3.421641431
7.421667931	14.18204717	28.02350594	62.13405544	122.4199717	229.4414536

La:
57
alpha:
0.01843142620
c1-c11:
0.1156191507	0.2501556717	0.3119799234	0.5987542686	1.221996401	1.257291147
2.593429500	2.611894886	2.933163910	4.112628996	1.774069113
d1-d11:
0.05216282045	0.2008422954	0.4593679605	1.034140403	2.022767310	4.405299821
9.424037681	18.93140187	44.16895771	92.12960420	185.2634387

Ce:
58
alpha:
0.01966180158
c1-c10:
0.1239444784	0.2767122999	0.3179628359	0.7813749795	1.272524033	1.711187617
3.024753556	2.664739836	4.330698949	2.817775949
d1-d10:
0.05499414738	0.2137251066	0.5007390070	1.140721466	2.305658691	5.573529597
11.87283632	27.81923089	69.18492477	152.7376277

Pr:
59
alpha:
0.02069674973
c1-c9:
0.1318117247	0.3080110836	0.3986866660	1.083836465	1.370599354	2.630357970
2.868563637	3.777063634	4.280129673
d1-d9:
0.05734815724	0.2264662282	0.5890046439	1.373904828	3.038172102	7.831989509
18.10767321	56.07626394	139.2323517

Nd:
60
alpha:
0.01852280366
c1-c10:
0.1140821408	0.2361309999	0.3032027732	0.8045582717	1.294720403	1.733547130
2.814512294	2.201968597	4.048121935	2.999619001
d1-d10:
0.04937596030	0.1847401743	0.4147604291	1.022083250	2.174343245	5.306689682
11.46356243	27.13131124	71.61817046	159.9552590

Pm:
61
alpha:
0.01716367068
c1-c10:
0.1066821561	0.2316478236	0.3264828359	0.8518967514	1.265177848	1.783014489
2.750179535	2.141918719	3.952624159	2.778845798
d1-d10:
0.04505545019	0.1717174694	0.4083556299	1.030866291	2.194172095	5.331646350
11.53015367	27.96965147	72.31897006	159.4919225

Sm:
62
alpha:
0.02218652824
c1-c10:
0.1417370253	0.3225991825	0.4632339873	1.000681962	1.109759216	1.894152335
2.506304407	2.028514322	3.853307321	2.526512519
d1-d10:
0.05883935668	0.2290801276	0.6330522660	1.340028274	2.689777372	6.006065396
12.41710027	30.01055051	73.95760281	160.9749240

Eu:
63
alpha:
0.02160649962
c1-c11:
0.1360332746	0.3009668306	0.4314587039	1.002640294	1.051301055	1.541805842
2.223153980	1.686309036	2.290025426	3.330097158	1.526617643
d1-d11:
0.05592323556	0.2135052645	0.5715302037	1.253066693	2.523077360	5.280523958
10.18233592	20.63494740	47.19491473	93.98947710	182.1988069

Gd:
64
alpha:
0.02301805850
c1-c9:
0.1479239671	0.3353351137	0.7203979202	1.358482538	1.863562183	2.635109574
2.309632822	3.714374719	2.138948870
d1-d9:
0.05943884292	0.2309680615	0.7273483665	1.750780925	4.684513478	10.58420821
26.53319551	64.43983084	141.5633711

Tb:
65
alpha:
0.02279066622
c1-c9:
0.1457512699	0.3289868890	0.7496086284	1.400794550	1.964643648	2.528363388
1.990393997	3.607648330	2.173694308
d1-d9:
0.05777728710	0.2232863930	0.7126271680	1.768741816	4.852508852	11.18588643
29.11925795	71.94870700	156.0375854

Dy:
66
alpha:
0.02244995853
c1-c9:
0.1429807828	0.3235991012	0.7723717587	1.410484953	2.022988330	2.442965290
1.974406454	3.489456835	2.015205391
d1-d9:
0.05589463241	0.2154068995	0.6977968475	1.763579714	4.903028039	11.39942028
30.21113900	72.76576446	155.6003394

Ho:
67
alpha:
0.02277881141
c1-c9:
0.1451080002	0.3238432112	0.7988165357	1.386043581	2.063253182	2.395549579
2.332240765	3.381018935	1.564024949
d1-d9:
0.05590920560	0.2143979857	0.6968657993	1.760860856	4.892181956	11.37157009
29.99381616	68.52050157	143.5952941

Er:
68
alpha:
0.02305681583
c1-c9:
0.1466861424	0.3216044043	0.8078342875	1.381929598	2.006863920	2.283817403
1.925936250	3.336811401	1.828855416
d1-d9:
0.05575515996	0.2122578145	0.6863751291	1.740145488	4.798209947	11.17031104
29.97718963	71.74983034	153.4691559

Tm:
69
alpha:
0.02276485101
c1-c9:
0.1444703232	0.3180950878	0.8130073611	1.365174844	1.973099462	2.219883929
1.899616780	3.281070259	1.755474689
d1-d9:
0.05413627924	0.2060705689	0.6699873086	1.704891878	4.677834033	10.88828602
29.32492875	70.75075067	151.1412762

Yb:
70
alpha:
0.02301871154
c1-c9:
0.1464440603	0.3196200397	0.8319638301	1.345786786	1.948813961	2.142876666
1.846631753	3.212489348	1.723982720
d1-d9:
0.05404102900	0.2054820778	0.6678532446	1.698478735	4.617454123	10.72229494
28.74723169	69.24314559	149.3484991

Lu:
71
alpha:
0.02291840376
c1-c9:
0.1460122007	0.3179510492	0.8315072273	1.305840677	1.913046769	2.109300295
2.130758537	3.177424364	1.516312411
d1-d9:
0.05306313712	0.2018777841	0.6542374967	1.653013765	4.443357981	10.25802239
26.88761854	61.83656420	131.1791547

Hf:
72
alpha:
0.02312546233
c1-c9:
0.1474861360	0.3171242738	0.8345456637	1.265741082	1.881231624	2.116597062
2.309256629	2.998110020	1.278063946
d1-d9:
0.05283709051	0.2004239643	0.6446284661	1.617688764	4.293070255	9.850400869
25.12250956	56.88781000	121.3319038

Ta:
73
alpha:
0.02400837499
c1-c9:
0.1532584487	0.3156959002	0.8170284365	1.199345333	1.777018744	2.094901099
2.246745425	2.844341687	1.369415504
d1-d9:
0.05421045068	0.2031470608	0.6328929440	1.548822339	4.000569560	8.930359185
21.50796067	48.33625534	104.9497726

W:
74
alpha:
0.02096487982
c1-c10:
0.1364509361	0.3065745134	0.7746262242	1.138362503	1.613561067	2.046225061
2.085542420	2.478862350	1.682570323	0.2612678276
d1-d10:
0.04690771126	0.1826074668	0.5867419934	1.418629468	3.576631903	7.701271216
17.39143668	37.52013994	76.02384968	155.0599497

Re:
75
alpha:
0.01983717623
c1-c10:
0.1321081074	0.3024576785	0.7531642991	1.088749264	1.522873494	2.008647238
2.061308751	2.330666104	1.700824900	0.3444398620
d1-d10:
0.04427344715	0.1753525242	0.5633552403	1.344104573	3.327233511	7.004898736
15.25592952	32.40149276	65.48500108	131.9268985

Os:
76
alpha:
0.02062901546
c1-c11:
0.1347891280	0.2958986287	0.7138378118	1.002898708	1.264525224	1.705322538
1.739887383	1.990825291	1.922088453	1.013965660	0.1808820030
d1-d11:
0.04502142045	0.1741123442	0.5413081174	1.242306731	2.897183157	5.608361363
10.64184624	20.87408994	40.64795959	75.69251931	134.5291498

Ir:
77
alpha:
-0.02179068077
c1-c10:
0.1166843416	0.2938687428	0.6273682464	0.9691108111	1.149829200	1.829528622
2.029838241	2.193781410	1.868187557	0.6559398267
d1-d10:
0.01512383732	0.1317768005	0.4610316903	1.065571547	2.481618144	4.987514968
10.16937456	21.62017827	45.33272658	93.53275527

Pt:
78
alpha:
-0.02840685468
c1-c10:
0.1216164975	0.2918985783	0.6240194273	0.9534645690	1.181698871	1.896101983
2.093852198	1.968545660	1.355347952	0.3550994014
d1-d10:
0.01355769324	0.1286977643	0.4501657825	1.038049136	2.455781431	4.969430653
10.06744155	21.35151694	46.51589006	103.4669123

Au:
79
alpha:
0.02667674308
c1-c11:
0.1721600887	0.3043077380	0.6637706275	0.7787815473	0.8803221487	1.369689794
1.524596514	1.514680198	1.485729302	1.258797367	0.5792467094
d1-d11:
0.05612095394	0.2045385011	0.5418869527	1.095723177	2.227045020	3.923253819
6.636333993	11.15318909	19.52309404	36.94061571	78.22438107

Hg:
80
alpha:
0.02673591641
c1-c11:
0.1722951622	0.3013597352	0.6615230838	0.7796902281	1.077215399	1.779243652
1.970484374	1.859060411	1.385449358	0.4120634900	0.5221252826
d1-d11:
0.05548938890	0.2017335404	0.5296112662	1.079535731	2.318339307	4.435602131
8.623315888	17.26006893	33.73507759	51.03899849	78.26978951

Tl:
81
alpha:
0.01786694817
c1-c10:
0.1201656177	0.2573082966	0.5683045442	0.8890697438	1.292050058	2.058292975
2.135363511	2.176035565	1.839385262	0.7448644286
d1-d10:
0.03711776253	0.1430543366	0.4199637980	0.9315338889	2.294003909	4.775189536
10.09571570	22.16351680	48.72598815	110.5337247

Pb:
82
alpha:
0.02703432846
c1-c11:
0.1743016362	0.3006552377	0.6625198578	0.7342024776	1.120842486	1.623715133
1.270353303	1.558577219	2.139004010	2.089513746	0.8769478887
d1-d11:
0.05473322317	0.1992257085	0.5130678720	1.046253800	2.241638328	4.158656288
7.059655471	11.46886287	21.88218502	44.30337900	94.80731703

Bi:
83
alpha:
0.02807081687
c1-c10:
0.1830660467	0.3205875873	0.7204511596	0.7577691217	1.357675118	1.875088289
2.002976305	2.538756130	2.375901347	0.9136182213
d1-d10:
0.05649937648	0.2100140615	0.5381528456	1.152039793	2.489812492	4.794589185
9.827493016	20.67681417	42.47688018	88.66627956

Po:
84
alpha:
0.02328025063
c1-c10:
0.1490369108	0.2748794882	0.6537051007	0.7906496806	1.424674472	1.932589012
2.106696286	2.906224871	2.427426634	0.6764539339
d1-d10:
0.04562034483	0.1664851268	0.4566165515	0.9987314393	2.331964609	4.670697751
9.964538941	21.10921207	43.45494483	90.99161938

At:
85
alpha:
0.02851720787
c1-c11:
0.1860307441	0.3250128818	0.6979373830	0.6504207988	1.159723977	1.675985488
1.821063400	2.479570492	2.382304049	1.599968391	0.4641807527
d1-d11:
0.05603779620	0.2096446296	0.5215049637	1.077336573	2.158280497	3.925348495
7.784701197	15.51895888	27.70064688	47.48993881	87.14759926

Rn:
86
alpha:
0.02907598324
c1-c10:
0.1903320343	0.3381249825	0.7283449826	0.7550329905	1.486782486	1.630080884
1.960084599	3.009842009	2.550550546	0.7996404364
d1-d10:
0.05658397941	0.2143745017	0.5310953496	1.186246300	2.462556515	4.649072557
9.282088644	17.83557026	34.10264694	66.75165374

Fr:
87
alpha:
0.02972596951
c1-c11:
0.1959544214	0.3661663034	0.7664591167	0.8407339967	1.613099328	1.720094405
2.690627614	3.184795507	2.073866141	3.024199559	2.185355522
d1-d11:
0.05738939531	0.2232166795	0.5562745115	1.319733020	2.648379536	5.268632834
11.18639802	22.01585792	47.71729667	116.5740990	244.5496683

Ra:
88
alpha:
0.02903539220
c1-c10:
0.1899217941	0.3491237661	0.7428059727	0.8787283086	1.765449046	2.010068260
3.492709767	3.045295554	4.559215648	3.445264829
d1-d10:
0.05515002609	0.2118314424	0.5261009171	1.268069793	2.660127154	5.866545900
13.05061832	29.20621704	76.70517450	169.7493415

Ac:
89
alpha:
0.02859672385
c1-c10:
0.1889601013	0.3593096815	0.7453984203	0.9442059138	1.767302305	2.088863981
3.533055806	3.279077684	4.826903357	2.696355134
d1-d10:
0.05391565755	0.2110585781	0.5256581064	1.305285001	2.702356466	6.083645675
13.13007920	30.02317245	71.66437867	154.1137133

Th:
90
alpha:
0.03146762684
c1-c10:
0.2078337609	0.4110594056	0.7351528855	1.042775066	1.672114747	2.061632370
3.443462816	3.531369464	4.681370808	2.275419678
d1-d10:
0.05886216918	0.2360772786	0.5652977595	1.411714277	2.795882741	6.152112701
12.68576673	28.42113985	64.87408977	138.7201287

Pa:
91
alpha:
0.02984603046
c1-c11:
0.1926131732	0.3377864074	0.6511423053	0.7254213269	1.543041249	1.713101531
2.911563269	3.006194048	3.198595945	3.761814514	1.489118543
d1-d11:
0.05448718463	0.2060591494	0.4761712644	1.067435237	2.151679704	4.411301138
9.238505180	18.57088988	41.96061607	85.67702922	168.0863592

U:
92
alpha:
0.03022590030
c1-c12:
0.1960513484	0.3645505609	0.6618975726	0.7195737041	1.322726715	1.524130313
2.560164380	2.884205874	2.460146845	3.025946991	2.459637137	0.8736434803
d1-d12:
0.05471598270	0.2120298071	0.4932216051	1.117185151	2.055322356	3.848534834
7.819163699	15.04220451	30.98121747	60.01069645	104.6217007	177.3697590

Np:
93
alpha:
0.02516220344
c1-c10:
0.1629241022	0.2930369903	0.6779336414	0.9171650394	1.741817011	2.205990556
3.336710115	2.969842455	4.052061654	2.349050033
d1-d10:
0.04478001170	0.1674428027	0.4226259009	1.080828768	2.328210052	5.296760764
11.23491116	25.67772544	62.09401768	136.0303910

Pu:
94
alpha:
0.02340233611
c1-c9:
0.1558002565	0.2918258044	0.7049334272	1.134748711	1.991507924	3.044367696
3.406750447	3.567071122	3.763172855
d1-d9:
0.04175559843	0.1596469897	0.4169827846	1.170284796	2.688724101	6.764148397
15.68570168	46.07147433	119.6532452

Am:
95
alpha:
0.03350243091
c1-c8:
0.2207457973	0.4768088054	0.6333175832	1.505420089	2.418191112	3.978731010
3.464299910	4.810107897
d1-d8:
0.05937435067	0.2472424531	0.5586526203	1.463354539	3.629047249	9.707195134
28.89574612	94.19913560

Cm:
96
alpha:
0.03671642092
c1-c7:
0.2479102039	0.6919887534	1.101849038	2.229112515	3.787966234	3.966571312
5.253814733
d1-d7:
0.06545257128	0.3004783735	0.9451162738	2.463281312	7.107512667	20.91491434
74.12365830

Bk:
97
alpha:
0.03714464349
c1-c7:
0.2505855659	0.7133866072	1.197985579	2.263572915	3.772820539	3.792672647
5.022918258
d1-d7:
0.06552592453	0.3028211603	0.9956371478	2.583660403	7.283124164	21.50296560
74.12450018

Cf:
98
alpha:
0.03751713276
c1-c7:
0.2527405906	0.7310233928	1.307695236	2.325534873	3.737923000	3.633286100
4.778650645
d1-d7:
0.06547588875	0.3041047151	1.043405799	2.731564108	7.535371212	22.38913009
74.66483105
