# Supplementary material for: New benchmarks in the modelling of X-ray atomic form factors
Source: Acta Crystallogr A Found Adv. 2023 Jun 2;79(Pt 4):318–30. doi: 10.1107/S2053273323003996 (PMC10317139; doi:10.1107/S2053273323003996)
Supplement: Supplementary file 4 [file a-79-00318-sup4.txt]

He:
2
alpha:
0.001205333565
c1-c8:
0.007881415222	0.01641605322	0.02997921869	0.05252577802	0.08430368061	0.1089827363
0.08894979934	0.02731270316
d1-d8:
0.09519863204	0.3438315789	0.8230028121	1.714303013	3.400508425	6.650175112
13.02827617	26.07546895

Li:
3
alpha:
0.001723248120
c1-c11:
0.01117608956	0.02267244386	0.03915668713	0.06271628695	0.09179554509	0.1292071557
0.2284329116	0.4987336731	0.9348597003	0.9685603149	0.2950866383
d1-d11:
0.09040764993	0.3236430809	0.7640393480	1.566551821	3.084431589	6.169176010
12.79786258	26.53577941	53.04494451	100.7904688	188.1540505

Be:
4
alpha:
0.002181537251
c1-c12:
0.01401985365	0.02757879364	0.04484483876	0.06711566690	0.09922967716	0.1662595259
0.3233409481	0.6136673867	0.8692997752	0.6583911276	0.1669389316	0.003585507005
d1-d12:
0.08551502683	0.3034304260	0.7065472839	1.424339954	2.754248472	5.299289324
10.02479476	18.59198455	34.14240691	61.96285962	111.1403782	476.3304809

B:
5
alpha:
0.002798783256
c1-c10:
0.01797074403	0.03496243990	0.05596209196	0.08691878980	0.1530993477	0.3102442961
0.5854850746	0.7921543803	0.5966008671	0.1583615982
d1-d10:
0.08785337211	0.3132829630	0.7396680578	1.533098014	3.070407374	6.046899491
11.68013626	22.26609068	42.39184479	84.50268189

C:
6
alpha:
0.002963741313
c1-c11:
0.01878391970	0.03529896498	0.05406788957	0.08163199853	0.1364221522	0.2447264389
0.4081460337	0.5636725818	0.5622081552	0.2829703979	0.04160169247
d1-d11:
0.07709093733	0.2713696257	0.6263111017	1.245963493	2.326511615	4.185246907
7.338914238	12.73739401	22.48087555	41.00553068	79.36416047

N:
7
alpha:
0.003595792498
c1-c10:
0.02265232152	0.04177310975	0.06402062402	0.1028903548	0.1855441961	0.3376170381
0.5072540612	0.5165952268	0.2862100367	0.06213226512
d1-d10:
0.08010756838	0.2824949181	0.6551928392	1.306449971	2.441679244	4.460254105
8.137261047	14.84397518	26.90205729	49.95773138

O:
8
alpha:
0.003937586338
c1-c11:
0.02463767512	0.04485892538	0.06956887180	0.1146551184	0.1972860447	0.3038142664
0.3950524726	0.4301542395	0.3015671522	0.08341748330	0.001824019716
d1-d11:
0.07662859697	0.2700103628	0.6253335213	1.236120421	2.261719463	3.936575233
6.628771062	11.30002888	20.25098965	39.72788115	129.9234769

F:
9
alpha:
0.004608546287
c1-c10:
0.02874638542	0.05246233230	0.08535324006	0.1479929531	0.2510358348	0.3621022433
0.4062018678	0.3236403946	0.1295408691	0.01443240627
d1-d10:
0.07984574797	0.2840431087	0.6664085523	1.328924831	2.454256299	4.375660547
7.715063622	13.78247648	25.97120501	53.47248794

Ne:
10
alpha:
0.005106579200
c1-c11:
0.03163881824	0.05760117983	0.09561229201	0.1650141166	0.2698675896	0.3658268172
0.3660208674	0.2300060639	0.06545431166	0.001983114481	0.005562401925
d1-d11:
0.07957546034	0.2836379067	0.6627758253	1.308166657	2.404825005	4.338438081
7.840755420	14.37354453	28.00944645	82.71040943	915.8936435

Na:
11
alpha:
0.005817843213
c1-c11:
0.03590851179	0.06635533130	0.1152808551	0.2002432299	0.3060638847	0.3625890228
0.3320045644	0.4043060603	0.8443703234	1.333571585	0.7745166676
d1-d11:
0.08257639185	0.2971005181	0.6990362255	1.392379130	2.608398414	4.850593939
9.385097486	20.03273685	42.21210750	84.20952113	166.4061408

Mg:
12
alpha:
0.006362758235
c1-c11:
0.03910201219	0.07317008162	0.1291689362	0.2164179231	0.3029251139	0.3310613898
0.3817748749	0.7208717708	1.262245619	1.280807373	0.4692938458
d1-d11:
0.08287148649	0.2994370626	0.7028313635	1.394806191	2.612325748	4.896810891
9.749879781	19.54840955	37.00527590	68.26253031	125.4097863

Al:
13
alpha:
0.006818092681
c1-c11:
0.04169078018	0.07867467721	0.1382818727	0.2184819230	0.2787183080	0.3018474761
0.4557291864	0.9585465108	1.505382922	1.387163575	0.5242985152
d1-d11:
0.08198930626	0.2962495347	0.6897533072	1.354332037	2.497811401	4.599102027
8.910160043	17.21473280	32.44143470	62.24334710	125.2280055

Si:
14
alpha:
0.006799587349
c1-c12:
0.04135124500	0.07762206597	0.1341913395	0.2100874239	0.2721118064	0.3237629295
0.5316738975	0.9536520582	1.390567541	1.306370672	0.4334295731	0.01297069917
d1-d12:
0.07575356638	0.2716312181	0.6241680642	1.217188301	2.273241861	4.368818446
8.382074890	14.82864024	25.70738375	47.09262905	91.66615986	588.8210230

P:
15
alpha:
0.007576630578
c1-c11:
0.04598852112	0.08794302977	0.1495442349	0.2158984468	0.2639403594	0.3782723577
0.7614530611	1.294039196	1.355408232	0.7287002987	0.04796522985
d1-d11:
0.07901674875	0.2843163442	0.6506041346	1.260706539	2.353382755	4.579703752
8.735948807	15.80762423	28.61558045	52.72961784	128.0856845

S:
16
alpha:
0.008755892480
c1-c10:
0.05341544615	0.1066197896	0.1825777065	0.2478391420	0.3222783084	0.6407746235
1.186146662	1.351134203	0.8937060319	0.1503781482
d1-d10:
0.08627187492	0.3142811344	0.7324472541	1.479852607	2.980427909	5.965368204
11.17960279	20.37976159	37.86214058	76.20341383

Cl:
17
alpha:
0.008812105123
c1-c10:
0.05347091616	0.1051235767	0.1718229334	0.2213743331	0.2818323157	0.5336342143
1.041167394	1.289221455	0.9498136833	0.2167628703
d1-d10:
0.08152321225	0.2935476786	0.6708969846	1.318440661	2.527601054	4.723120922
8.522733933	15.34548813	28.65058773	54.65914052

Ar:
18
alpha:
0.008749495265
c1-c10:
0.05299683888	0.1035979172	0.1650829812	0.2092134594	0.2855256133	0.5718262507
1.019995794	1.185084076	0.8337931744	0.1559549692
d1-d10:
0.07635911743	0.2731662676	0.6190621347	1.207951550	2.312638137	4.307653032
7.676461935	13.60148813	25.20615878	50.81058497

K:
19
alpha:
0.008287338870
c1-c12:
0.05045794356	0.09940255515	0.1599400347	0.2059601512	0.3017707847	0.6127161353
0.9856426960	1.038139050	0.7938360448	1.147197154	2.126854082	1.487934786
d1-d12:
0.06858203141	0.2458140118	0.5604748814	1.109885892	2.163715960	4.014208357
7.043424960	12.38326657	23.61246400	52.64091116	108.9958279	211.0903710

Ca:
20
alpha:
0.01051806491
c1-c12:
0.06412826385	0.1270979006	0.1861254221	0.2339993773	0.4085655139	0.6769368566
0.8902799442	0.8751255233	1.028493314	2.084704073	2.571670041	0.8222931527
d1-d12:
0.08333848873	0.2975445962	0.6797255815	1.379815343	2.636490962	4.493112762
7.342762931	12.84892778	25.92361945	50.86106548	96.56003377	187.2519064

Sc:
21
alpha:
0.01030326683
c1-c11:
0.06267031632	0.1228374782	0.1776951387	0.2342611462	0.4691978022	0.8799750595
1.023229500	1.006225387	1.871663979	2.505132718	1.010934440
d1-d11:
0.07757257973	0.2749519840	0.6242069129	1.268853479	2.477958676	4.556146602
8.435631834	17.29928205	37.56312642	76.74887835	152.4901807

Ti:
22
alpha:
0.01150372093
c1-c12:
0.07041156694	0.1371839709	0.1877974440	0.2592167856	0.4743507929	0.7094983602
0.8295347050	0.8267635232	1.155453636	1.986254549	1.765690175	0.4307682001
d1-d12:
0.08314596087	0.2941055632	0.6733593782	1.374642054	2.515407401	4.211021587
7.003517325	12.57453336	24.79610166	48.14632093	92.24688407	170.8472031

V:
23
alpha:
0.01183284593
c1-c11:
0.07256624142	0.1399952008	0.1895056228	0.2908870091	0.5849555750	0.8627604215
0.8809202154	0.9767755322	1.645090810	2.004955627	0.7188999975
d1-d11:
0.08188779197	0.2885500135	0.6638637036	1.372032056	2.574964432	4.616202971
8.461438623	16.98088114	34.90841331	70.22913546	140.1505751

Cr:
24
alpha:
0.01307901907
c1-c10:
0.08097374154	0.1548963949	0.2126578792	0.3900869876	0.7423232660	0.9575615688
0.9348211185	1.133629625	1.352215228	0.6603994111
d1-d10:
0.08728375776	0.3083818532	0.7312001831	1.554815533	2.972764671	5.592484583
11.18415307	24.79208113	56.17613655	123.5099105

Mn:
25
alpha:
0.01169513077
c1-c11:
0.07181174073	0.1365860148	0.1859480601	0.3097407863	0.5966231545	0.8156404879
0.8059150739	0.8791720213	1.438797205	1.673261313	0.6666198531
d1-d11:
0.07437324760	0.2605290592	0.6023689572	1.243274860	2.312800387	4.158551408
7.691125703	15.15859706	30.94540159	62.26108873	122.5694573

Fe:
26
alpha:
0.01426924028
c1-c11:
0.08905430382	0.1652801430	0.2383533207	0.4805403364	0.7932414786	0.8721300852
0.8938005080	1.236251838	1.485151196	0.9426343550	0.06537939201
d1-d11:
0.08825166440	0.3113236476	0.7577426915	1.594849399	3.041403300	5.862610638
12.16422214	25.62000850	49.99516595	95.96472713	339.2246871

Co:
27
alpha:
0.01367934589
c1-c11:
0.08473786754	0.1545862483	0.2150451761	0.4014916049	0.6632703552	0.7722430588
0.7535482576	0.8963234503	1.277937179	1.338536801	0.3756422377
d1-d11:
0.08103094009	0.2827249029	0.6700344353	1.358275669	2.480880331	4.495186049
8.517486510	16.88442204	32.63541251	63.44532181	126.2004293

Ni:
28
alpha:
0.01437272202
c1-c11:
0.08930145364	0.1599862775	0.2301131614	0.4309922122	0.6506362518	0.7011435387
0.6884022184	0.8336177383	1.121771185	1.270626220	0.4695019777
d1-d11:
0.08222086564	0.2868217502	0.6857477809	1.373622327	2.481770827	4.401062780
8.039511238	15.50171578	29.54771405	55.79023932	110.3363125

Cu:
29
alpha:
0.01534065057
c1-c11:
0.09589903985	0.1698712164	0.2657251060	0.5140678056	0.7331710862	0.7570810484
0.7439610956	0.8453328823	0.8705249379	0.4511598651	0.2321355043
d1-d11:
0.08500501444	0.2984288029	0.7296286284	1.480629320	2.785033571	5.280101180
10.49276361	22.44568383	47.69916447	87.71819961	155.8357426

Zn:
30
alpha:
0.01256483661
c1-c11:
0.07914470884	0.1460571712	0.2124143270	0.3756201145	0.5279184902	0.5900082172
0.6416062181	0.7577865797	1.133577717	1.260488252	0.4322670327
d1-d11:
0.06732194243	0.2375815597	0.5693586828	1.129124608	1.965619255	3.275819480
5.718212499	11.15061026	23.46812030	49.54939334	102.7877086

Ga:
31
alpha:
0.01680020245
c1-c10:
0.1052359131	0.1809978133	0.3101320463	0.5628653330	0.7089518091	0.7203408628
0.9650171131	1.495136068	1.473107478	0.6688735333
d1-d10:
0.08715675218	0.3075772588	0.7552782741	1.510531567	2.869211716	5.702243073
12.27615528	25.86149003	52.94612319	112.1520473

Ge:
32
alpha:
0.01365672408
c1-c11:
0.08483737064	0.1485973634	0.2251832560	0.4134093431	0.5884635890	0.6193117590
0.7017001959	1.192815452	1.715964198	1.278306747	0.3496497168
d1-d11:
0.06808408721	0.2362982997	0.5603696666	1.096932926	1.981891945	3.611648957
7.043136159	14.15208770	27.68968542	53.62733607	101.3314857

As:
33
alpha:
0.01660482357
c1-c10:
0.1034607604	0.1748991027	0.2986980295	0.5086643191	0.6074968089	0.6268055699
1.040298250	1.821172811	1.599146307	0.4419031680
d1-d10:
0.08057021522	0.2828542499	0.6801031835	1.321139326	2.427195552	4.656481236
9.540836610	19.10167181	37.93045924	75.77713884

Se:
34
alpha:
0.01699314895
c1-c11:
0.1057674144	0.1778060924	0.3109463165	0.5068941122	0.5797702447	0.6150780794
1.136509874	1.752173197	1.435487985	0.6065790833	0.01873485453
d1-d11:
0.07996314281	0.2815141823	0.6736964059	1.300689395	2.388629192	4.610741619
9.193080667	17.36120833	31.97003879	58.94556377	190.5426006

Br:
35
alpha:
0.01896163073
c1-c10:
0.1183311573	0.2014629661	0.3829971181	0.5727713595	0.5934364353	0.9059255727
1.738049117	1.788335550	0.8008594066	0.02790949990
d1-d10:
0.08692641216	0.3127841489	0.7545249657	1.489828332	2.916022291	6.140867201
12.15849588	23.55628070	46.81759395	148.5295021

Kr:
36
alpha:
0.02067625327
c1-c9:
0.1292424940	0.2278482424	0.4518319235	0.6007006072	0.6510863026	1.330733729
1.931310952	1.314708784	0.3142825472
d1-d9:
0.09238330088	0.3408580836	0.8264492661	1.676177631	3.529073252	7.489152215
14.55933156	28.02296945	53.79339966

Rb:
37
alpha:
0.01998854032
c1-c11:
0.1241226399	0.2151360855	0.4143250747	0.5568913001	0.5864327047	1.195296142
1.802136758	1.415666317	1.217735075	2.446146099	2.013458698
d1-d11:
0.08650000427	0.3151643984	0.7509896147	1.488684046	3.043194592	6.249804970
11.79100693	22.90845420	52.67979448	110.6876854	225.3447548

Sr:
38
alpha:
0.01954843134
c1-c11:
0.1208135733	0.2073031884	0.3901524400	0.5131211309	0.5329928180	1.098749051
1.684724324	1.378826575	1.980556725	3.617365370	1.862199901
d1-d11:
0.08209573841	0.2969475202	0.6971147387	1.353330541	2.682297844	5.350012390
9.891030875	19.02182555	42.40602401	87.62163913	178.2056363

Y:
39
alpha:
0.02035670268
c1-c11:
0.1254969324	0.2199934968	0.4158743740	0.5140287121	0.6406928037	1.442515868
1.722350027	1.485201175	2.371936660	2.840212296	1.117442853
d1-d11:
0.08326307634	0.3043377700	0.7124404476	1.406388569	2.968867186	5.966977603
11.49560437	24.10824904	48.11080216	90.32864242	170.4362429

Zr:
40
alpha:
0.02076304609
c1-c11:
0.1273504987	0.2247482908	0.4157925371	0.4856040143	0.6342512241	1.421920975
1.799182432	1.614347427	2.063996378	1.630006038	0.3603709160
d1-d11:
0.08262047590	0.3023822178	0.6998229093	1.371965133	2.856835333	5.580746785
10.74942738	22.41476160	46.34699392	90.76874273	183.4837240

Nb:
41
alpha:
0.01962158574
c1-c11:
0.1201488273	0.2083857825	0.3777438737	0.4459880264	0.5215252135	1.162645248
1.632656078	1.511735979	1.622994734	1.806474861	0.8812689199
d1-d11:
0.07596797648	0.2748812509	0.6287698755	1.200518336	2.376241336	4.506339711
8.217984435	15.47919734	30.58815554	59.07739111	123.4056150

Mo:
42
alpha:
0.01749775713
c1-c12:
0.1085414589	0.1888029959	0.3440942314	0.4184806784	0.4250820337	0.8702828032
1.417532515	1.577922991	1.525241331	1.618603455	1.100758438	0.2876568578
d1-d12:
0.06637141544	0.2396524651	0.5536511594	1.048162653	1.977141947	3.588749996
6.170944242	11.12562504	21.73800387	43.21265288	83.90530869	155.0007229

Tc:
43
alpha:
0.02187763370
c1-c11:
0.1325710600	0.2421408130	0.4180812329	0.4321787516	0.7688022278	1.483897025
1.598853678	1.393236601	1.723893549	2.031893578	0.8769221454
d1-d11:
0.08061221443	0.2968971693	0.6713354206	1.330168107	2.757540630	5.119222674
9.634978282	18.66028333	35.07482512	67.26263298	130.5482433

Ru:
44
alpha:
0.02096680001
c1-c12:
0.1262444890	0.2230257670	0.3719107644	0.3732738090	0.5044083732	1.109375484
1.550827846	1.537641078	1.468905635	1.376374745	0.8095080239	0.03506248842
d1-d12:
0.07513529738	0.2720321945	0.6006590723	1.121480692	2.125639224	3.749015945
6.644107907	12.45732576	25.33487440	51.68169533	111.0568144	308.0530741

Rh:
45
alpha:
0.02187190159
c1-c11:
0.1314917049	0.2410746395	0.3963155285	0.3934487557	0.7226462214	1.342956239
1.509763795	1.242315046	1.261983281	1.288082145	0.7306694138
d1-d11:
0.07669792490	0.2808698474	0.6244892485	1.225186647	2.436989281	4.346022480
7.799479490	14.10215654	26.30871358	53.93267662	118.9596195

Pd:
46
alpha:
0.02575956753
c1-c9:
0.1543001184	0.3113130273	0.4520529563	0.5787479796	1.338715509	1.757123052
1.500213584	1.082061161	0.2244956575
d1-d9:
0.08887564153	0.3347474428	0.7619227695	1.724970972	3.462732547	6.701253882
13.51159103	28.53566286	52.04251212

Ag:
47
alpha:
0.02329132402
c1-c11:
0.1390333148	0.2654703068	0.4010218189	0.4164804676	0.9261264364	1.480487071
1.576570672	1.274278624	1.092124697	0.8709301938	0.4274705147
d1-d11:
0.07813797609	0.2880247043	0.6376915486	1.312173341	2.554016729	4.601872785
8.687994932	17.88790914	37.65592801	73.46891756	133.0770321

Cd:
48
alpha:
0.02179423406
c1-c11:
0.1300204082	0.2408859950	0.3690656073	0.3612136782	0.7768341667	1.396642794
1.513596174	1.345998252	1.518698781	1.585401211	0.3312716360
d1-d11:
0.07137223548	0.2598791359	0.5680329146	1.112116228	2.154081259	3.841541996
7.249058140	14.68289226	30.77909851	64.36676493	139.3486144

In:
49
alpha:
0.02573650488
c1-c11:
0.1526858384	0.3075475386	0.4055127490	0.5806345055	1.285206182	1.516563794
1.367194782	1.784763082	2.129093726	1.178138703	0.1085618583
d1-d11:
0.08298763704	0.3081852790	0.6901204187	1.543301220	2.951010548	5.573018819
11.25960317	24.14701107	49.56990050	103.2421472	236.3522927

Sn:
50
alpha:
0.02326585866
c1-c11:
0.1383965131	0.2706921873	0.3775863693	0.4588223790	1.069810392	1.393811108
1.214632729	1.507271465	2.222565174	1.945917107	0.4936231418
d1-d11:
0.07326680372	0.2696766229	0.5951162362	1.274439798	2.412277706	4.372568851
8.249960731	16.30563840	31.09496735	59.35578586	119.9048897

Sb:
51
alpha:
0.02660442626
c1-c10:
0.1570646679	0.3195863756	0.3866741000	0.6732268542	1.328622131	1.366685137
1.463694138	2.309196079	2.352390496	0.7394117646
d1-d10:
0.08238893627	0.3040632661	0.6839474620	1.539292946	2.892693000	5.539510615
11.67704607	22.76872774	43.02940404	85.44253832

Te:
52
alpha:
0.02805558631
c1-c11:
0.1653670712	0.3398175484	0.3868766591	0.7717323719	1.293750771	1.227355712
1.682819017	2.650524638	2.091777895	0.5987047009	0.01264417724
d1-d11:
0.08540371228	0.3143437823	0.7205315272	1.608421236	2.957369004	5.573631754
11.71964565	22.78568539	42.65605538	79.95661193	555.9993025

I:
53
alpha:
0.02757336503
c1-c10:
0.1622067361	0.3306583596	0.3696964897	0.7212421012	1.193873699	1.136880436
1.585512263	2.640178035	2.353809838	0.6677114844
d1-d10:
0.08220520535	0.3008118778	0.6840926278	1.496491295	2.683901732	4.902498089
10.06882994	18.98426675	35.57184464	69.85713143

Xe:
54
alpha:
0.02739650081
c1-c10:
0.1606915937	0.3249308009	0.3571068257	0.7236537498	1.197509401	1.107520152
1.946251492	2.937098730	1.949769778	0.3178837785
d1-d10:
0.08002725824	0.2908953250	0.6590018252	1.428825684	2.573567995	4.830750053
10.20531654	19.60087353	37.37235932	74.05377786

Cs:
55
alpha:
0.02912778861
c1-c11:
0.1710033469	0.3459136064	0.3762024572	0.8725876661	1.253956137	1.334467107
2.831460001	2.692512958	1.814499826	3.525244163	2.005078508
d1-d11:
0.08386692182	0.3034272688	0.7145777278	1.525663236	2.815127049	6.025999195
12.63938721	25.22578378	62.74031642	145.5800710	295.4882256

Ba:
56
alpha:
0.02697067243
c1-c12:
0.1577740399	0.3156129951	0.3364664085	0.6948493509	1.078884551	0.9368230926
1.782325677	2.773369439	2.114845018	4.018282092	4.391282016	0.5726509211
d1-d12:
0.07582657838	0.2729534246	0.6174861435	1.299949413	2.275611179	4.136370091
8.161339873	14.86307372	30.46322699	73.95500130	154.0207951	348.2540360

La:
57
alpha:
0.02815748013
c1-c12:
0.1649283656	0.3294628334	0.3563487621	0.8443892497	1.120308810	1.126335449
2.132294336	2.182137746	1.934579079	3.305769414	4.014600381	1.100881381
d1-d12:
0.07800582417	0.2796842469	0.6555843398	1.376821097	2.497890535	5.118674682
9.488357345	15.88628154	29.18750281	60.19146105	118.6699168	236.5230241

Ce:
58
alpha:
0.02876497258
c1-c12:
0.1683548922	0.3315501059	0.3611947596	0.8388189156	1.104513847	1.142257912
2.184796049	2.337981826	1.819264069	3.828930000	3.773451824	0.4393206964
d1-d12:
0.07837104387	0.2789293414	0.6593286423	1.350253323	2.438541444	4.936181869
9.422763665	16.98019318	35.79276345	77.79512358	154.9379222	360.2489974

Pr:
59
alpha:
0.02808891214
c1-c12:
0.1643908393	0.3225056056	0.3500832827	0.7869151806	1.027004623	0.9368560941
1.782234978	2.434336980	1.786757609	3.335675429	4.012113634	1.003379456
d1-d12:
0.07513849440	0.2667762707	0.6266700281	1.268091523	2.236512110	4.173721967
7.776415690	13.89305060	28.05182130	65.58502981	131.3337144	260.0399558

Nd:
60
alpha:
0.02684746735
c1-c12:
0.1563761119	0.3046668075	0.3286479677	0.7456274699	1.064438953	1.010398177
1.910648908	2.424534208	1.770939568	3.419508933	3.701698921	0.7401718272
d1-d12:
0.07028552938	0.2482541409	0.5705016490	1.165647868	2.095202765	4.071945087
7.821983186	14.39769727	31.15478680	70.02684928	137.5581761	274.5063929

Pm:
61
alpha:
0.02584350350
c1-c12:
0.1515744513	0.2981554758	0.3278281989	0.7386712169	1.047940267	1.062379315
2.044345787	2.264585188	1.628948664	3.234079631	3.413150488	1.013901436
d1-d12:
0.06666815512	0.2368369762	0.5477735408	1.120863542	2.015769571	3.969120860
7.891731128	14.74319441	31.44244523	68.28370723	130.1882629	235.2694910

Sm:
62
alpha:
0.03395876287
c1-c11:
0.2019967158	0.3607887499	0.5583383496	1.054544673	0.9934777107	1.585294259
2.335430313	1.688667670	2.730061183	4.123937174	1.278639626
d1-d11:
0.08789995639	0.3051335909	0.8014687109	1.562760422	2.992715869	6.103218594
11.37371184	22.65828531	54.01804766	112.2011449	229.3957898

Eu:
63
alpha:
0.03441443580
c1-c12:
0.2052770737	0.3596444405	0.5860918911	1.069203356	1.022263472	1.703303841
2.261289545	1.554411229	2.559304448	3.556393253	1.665988629	0.09762888864
d1-d12:
0.08780415728	0.3037132253	0.8000382401	1.562876485	3.074043629	6.337334165
11.87401830	24.21788196	54.70470224	105.8423341	194.0734852	776.3866162

Gd:
64
alpha:
0.03455251369
c1-c11:
0.2063440128	0.3555260332	0.5984298747	1.052255729	0.9911559377	1.772726195
2.246778730	1.778802759	2.856247693	3.204140968	1.150144942
d1-d11:
0.08680965572	0.2990793161	0.7866422458	1.527778146	3.024463595	6.189351221
11.66855449	24.35698075	53.09813460	103.2629361	197.3279297

Tb:
65
alpha:
0.02470505300
c1-c12:
0.1493070772	0.2982360657	0.3684995354	0.8260109590	0.9950568463	1.033860195
1.545776906	1.817126283	1.421279268	2.475303319	3.538680972	1.539776693
d1-d12:
0.06065962905	0.2186617154	0.5368068136	1.082528652	1.997761317	3.966048377
7.066189492	11.85267130	22.96620312	52.25056904	102.7318912	197.5477944

Dy:
66
alpha:
0.03261166938
c1-c12:
0.1933533993	0.3334703579	0.5151551598	0.9301621608	0.9253454231	1.317612993
2.023517069	1.623346488	1.856761130	3.436461740	2.502173977	0.1230419850
d1-d12:
0.07892814598	0.2699357573	0.6869233191	1.304388527	2.414481499	4.846432042
8.976961519	17.14540291	40.08499664	81.06469205	160.9882482	662.7975935

Ho:
67
alpha:
0.03508245502
c1-c11:
0.2105186555	0.3477619709	0.6199495126	0.9962041094	0.9271050925	1.378211220
1.922499529	1.446460634	2.053815371	3.709712028	1.857968907
d1-d11:
0.08433159183	0.2885680165	0.7457795863	1.433956090	2.772634438	5.365300608
9.562898229	18.26480039	42.49803485	88.98403248	182.9119928

Er:
68
alpha:
0.03302846124
c1-c11:
0.1970238703	0.3316747528	0.5552222394	0.9529988200	0.9383427328	1.458221442
2.087249250	1.498878285	2.536518518	3.428668404	1.234471596
d1-d11:
0.07779953639	0.2655487240	0.6781044780	1.297267731	2.486579978	5.062887981
9.655792033	20.47271847	50.24317531	102.8544202	199.6058889

Tm:
69
alpha:
0.03543557601
c1-c12:
0.2132789870	0.3436922477	0.6344342396	0.9663157516	0.9234463914	1.440459131
1.781165787	1.208301058	1.720823040	3.370263385	2.191859006	0.1958040273
d1-d12:
0.08278184797	0.2825507326	0.7210566337	1.380962672	2.680787530	5.271696545
9.493316173	17.36419445	37.47309243	78.08692325	152.8072622	332.6121174

Yb:
70
alpha:
0.03258350056
c1-c12:
0.1940762872	0.3205685743	0.5228199332	0.8472207852	0.7879647209	0.9623438221
1.646530283	1.601043319	1.147580267	2.037328135	3.095824792	1.564592265
d1-d12:
0.07441137582	0.2522675729	0.6301160359	1.169403505	2.073286967	3.779581442
6.742186440	12.18621619	25.14536938	49.91344381	93.05895834	178.0841510

Lu:
71
alpha:
0.03587063866
c1-c12:
0.2167910347	0.3417003876	0.6543090567	0.9246399801	0.8161660827	1.258107615
1.724906452	1.420831897	1.798513190	3.070463707	2.118918156	0.1726987047
d1-d12:
0.08155153148	0.2784300915	0.7017459612	1.336777124	2.536730446	4.682576532
8.255688824	15.61464440	32.94771382	65.18229722	128.6766294	342.9789696

Hf:
72
alpha:
0.03280158045
c1-c11:
0.1949260015	0.3118386550	0.5187799874	0.8410004978	0.8374878576	1.329570618
1.894840939	1.719083665	2.359959461	2.950837390	1.191615526
d1-d11:
0.07270124043	0.2441743294	0.6000482991	1.107072329	2.057418624	4.155723390
7.827507197	16.05600830	36.01530000	73.98744717	150.7387069

Ta:
73
alpha:
0.03410312542
c1-c11:
0.2055538832	0.3256537778	0.6194512578	0.9054462536	0.9075694794	1.652378777
1.915598011	1.842279711	2.294406699	2.240777450	0.9501171800
d1-d11:
0.07512298536	0.2554850856	0.6407043730	1.221381128	2.453482697	4.928808974
9.534346415	20.19714963	41.90248958	77.47773764	149.9682380

W:
74
alpha:
0.03612611088
c1-c11:
0.2191948552	0.3371725871	0.6758329677	0.8797718701	0.9298446644	1.742415725
1.933556683	1.848027182	2.034056869	2.127178390	0.8271883905
d1-d11:
0.07884339493	0.2696446346	0.6670926718	1.270332219	2.584785337	5.087203534
9.900959447	20.59787407	40.68108303	74.13993396	147.2720849

Re:
75
alpha:
0.04213108130
c1-c10:
0.2609975092	0.4051876540	0.8671088019	0.8698171231	1.295364385	1.928082785
1.862900148	2.012745002	2.497447320	1.258818598
d1-d10:
0.09197789847	0.3307516070	0.7960348339	1.604378906	3.449367017	6.566600785
12.86853735	26.85124411	56.61789209	121.5584193

Os:
76
alpha:
0.04154246207
c1-c10:
0.2565067691	0.3943999884	0.8307246508	0.8283774865	1.239990465	1.961973134
2.026034356	2.098011115	2.303805856	1.062118806
d1-d10:
0.08926961781	0.3191084626	0.7588991090	1.501383273	3.204045028	6.095262166
12.22310482	26.64986993	56.75696605	119.1178449

Ir:
77
alpha:
0.03778306436
c1-c11:
0.2310177340	0.3490211850	0.7276537317	0.7988999307	0.9929543180	1.747969044
1.887691200	1.857706563	2.065925632	1.710529621	0.4080811396
d1-d11:
0.07950837382	0.2759532537	0.6626313578	1.266026235	2.634643492	4.899535029
9.087562868	18.01217318	37.89944984	75.60520531	157.5320459

Pt:
78
alpha:
0.04239938648
c1-c9:
0.2616565135	0.4079001133	0.8312820567	0.7564251065	1.243966955	2.086990694
2.145924845	1.497907373	0.6362895533
d1-d9:
0.08870867107	0.3211295356	0.7450999671	1.472575213	3.065297264	5.787870402
11.65598584	24.16373096	51.68956854

Au:
79
alpha:
0.04114663894
c1-c11:
0.2528558855	0.3883016983	0.7955275328	0.7408534621	1.234120977	2.006217129
2.028836979	1.574458806	1.304485761	0.8242728407	0.1643167729
d1-d11:
0.08470239984	0.3030847468	0.7006579714	1.373476294	2.893626359	5.408177404
10.49801195	21.54971937	46.91195136	96.51382468	211.9212794

Hg:
80
alpha:
0.04169000146
c1-c10:
0.2565841120	0.4019120205	0.8129762880	0.7257237012	1.354747138	2.060236395
2.015507540	1.871806428	1.919640312	0.6518774072
d1-d10:
0.08480124784	0.3070489851	0.7047646489	1.411350138	2.960272060	5.550236987
11.06650110	24.59776376	54.81258833	120.1631167

Tl:
81
alpha:
0.04303489216
c1-c11:
0.2646901163	0.4255851136	0.8245987721	0.7113497311	1.453475140	2.042307575
1.864820374	2.037422074	2.416020389	1.396748377	0.04429828720
d1-d11:
0.08647376674	0.3179038620	0.7181523659	1.468625393	3.012539458	5.621931948
11.17857335	24.19748304	50.31532995	109.4917785	335.3124075

Pb:
82
alpha:
0.04321801294
c1-c11:
0.2655870558	0.4339370189	0.8226946880	0.7152560950	1.548184402	1.995452372
1.728626490	2.104413687	2.467529620	1.623293179	0.2106577776
d1-d11:
0.08572131197	0.3171664981	0.7117781950	1.487429255	3.021839544	5.644810657
11.20643749	22.80439732	42.13934532	79.48190273	150.3695276

Bi:
83
alpha:
0.04279506913
c1-c11:
0.2627789849	0.4318789266	0.8104770645	0.7076876461	1.537208199	1.861553128
1.690937561	2.560115593	2.876406617	1.269433958	0.05775486946
d1-d11:
0.08376601459	0.3102073350	0.6930435878	1.463207410	2.925328978	5.327743125
10.42136462	21.36984651	40.82776039	78.00085275	245.8478520

Po:
84
alpha:
0.04175397616
c1-c11:
0.2559883575	0.4163504778	0.7851381133	0.6844213319	1.610845897	1.947669523
1.988627854	3.256849598	2.594887073	0.7511778750	0.02892545413
d1-d11:
0.08059628105	0.2964018941	0.6595328391	1.379278203	2.802092596	5.306008028
11.42674970	23.68014943	45.42418140	85.42159754	638.6443939

At:
85
alpha:
0.04281304073
c1-c11:
0.2620300336	0.4400399762	0.7816659010	0.6807108933	1.488904466	1.635968710
1.586812846	2.971810071	3.291827925	1.200902874	0.05446492687
d1-d11:
0.08163799404	0.3042807569	0.6688088974	1.428050956	2.719804307	4.752031171
9.070074497	17.78516775	33.99682087	68.36455181	742.2563638

Rn:
86
alpha:
0.04181138549
c1-c10:
0.2553912410	0.4230732840	0.7569571695	0.6564088865	1.538619315	1.706486152
1.859452214	3.278645291	2.953589858	0.8566293981
d1-d10:
0.07863059705	0.2907838962	0.6355996982	1.344414190	2.591868061	4.697593377
9.755869502	18.49244784	34.20320469	66.40224727

Fr:
87
alpha:
0.03851660501
c1-c12:
0.2369488434	0.3821204908	0.7305554047	0.6082805510	1.461608770	1.639567504
1.753315761	3.271703501	2.945468985	1.952312833	3.797733828	2.325849669
d1-d12:
0.07166266820	0.2611064272	0.5797887485	1.195922088	2.356050798	4.214806275
8.597730783	16.02729200	29.83435949	69.42477900	157.1379939	310.1253642

Ra:
88
alpha:
0.04513424498
c1-c12:
0.2732686656	0.4961320739	0.7338189914	0.8449607181	1.597202607	1.336891020
2.374410196	3.479323482	2.230598770	3.645199341	4.626450617	1.750993088
d1-d12:
0.08278427248	0.3157258300	0.6753872226	1.548258999	2.766114872	4.897796110
9.870110605	18.16056667	36.41280625	78.01524836	144.4641155	263.1262210

Ac:
89
alpha:
0.04063123137
c1-c12:
0.2483931545	0.4247791472	0.7241695377	0.7339484249	1.720129982	1.493215540
2.850695105	3.491492869	3.197126316	5.009545600	2.984988497	0.1091383391
d1-d12:
0.07373155680	0.2749137108	0.5960009157	1.336431853	2.526118225	4.875826296
10.29626072	19.28024374	43.70205611	95.53356731	189.9996863	733.5922007

Th:
90
alpha:
0.02589053975
c1-c12:
0.1928138187	0.3485449600	0.7190468483	0.5915053352	1.484463824	1.502092498
2.200700802	3.556664402	2.650616126	3.633614239	4.268184770	1.378981675
d1-d12:
0.05171846382	0.2050503179	0.5004596184	1.065097417	2.108823517	3.796838272
8.012092318	15.02735326	30.09510824	65.96883162	126.2892670	242.3453018

Pa:
91
alpha:
0.04317533570
c1-c12:
0.2603955387	0.4669140072	0.6815517892	0.8254584689	1.689132079	1.573313729
2.799421176	3.040121579	1.980422349	3.496147255	4.266983750	1.100261396
d1-d12:
0.07624261322	0.2875705022	0.6062530524	1.386433669	2.525751142	4.933164062
9.988548589	18.28981395	38.13336756	78.80135549	145.3632254	283.3283558

U:
92
alpha:
0.04506456948
c1-c11:
0.2694734671	0.5037239156	0.6566463997	0.9472079478	1.690625341	1.680509621
3.082098926	2.825338341	2.435552449	4.937239932	2.764963876
d1-d11:
0.07850924003	0.2987501266	0.6258289651	1.453354215	2.622061694	5.262511761
10.59516510	20.03957621	46.86652283	102.5087325	209.3468590
