# Supplementary material for: New benchmarks in the modelling of X-ray atomic form factors
Source: Acta Crystallogr A Found Adv. 2023 Jun 2;79(Pt 4):318–30. doi: 10.1107/S2053273323003996 (PMC10317139; doi:10.1107/S2053273323003996)
Supplement: Supplementary file 5 [file a-79-00318-sup5.txt]

He:
2
alpha:
0.0004455183764
c1-c12:
0.002857880206	0.005678996120	0.009648944967	0.01574959592	0.02537557050	0.04053646900
0.06241705856	0.08546106377	0.09219363183	0.06253808545	0.01499089135	0.0001017139968
d1-d12:
0.03484749146	0.1227029116	0.2803669470	0.5427927694	0.9741647884	1.692936930
2.926382964	5.097974427	8.985028346	16.20343455	30.67984115	260.1860977

Li:
3
alpha:
0.0006543802028
c1-c14:
0.004184556619	0.008239888222	0.01379894789	0.02224891862	0.03543632163	0.05410540765
0.07626180316	0.1012530732	0.1500904654	0.2719401878	0.5190652442	0.8388083304
0.8668915564	0.3214181429
d1-d14:
0.03407255361	0.1195154275	0.2715375675	0.5238785124	0.9459036097	1.671144688
2.951817895	5.301097581	9.771148929	18.05160953	32.81873896	58.23090274
101.5775571	182.4733999

Be:
4
alpha:
0.0007997153651
c1-c14:
0.005055197604	0.009639034830	0.01525579178	0.02310842621	0.03523286295	0.05305426201
0.07811170224	0.1216429858	0.2165828993	0.4046457250	0.6687041090	0.7949831745
0.5192339426	0.1076255351
d1-d14:
0.03105522566	0.1073440229	0.2376441220	0.4430047965	0.7740209666	1.337513746
2.343783285	4.195166465	7.541397085	13.36858255	23.37519980	40.52406968
70.04942684	123.8058666

B:
5
alpha:
0.0009341954831
c1-c15:
0.005947044911	0.01152052297	0.01856829562	0.02788637993	0.03998621089	0.05716945775
0.08741220631	0.1462512918	0.2582394711	0.4325534347	0.6016057143	0.6074026336
0.3749014124	0.1166031012	0.007887914920
d1-d15:
0.02912861616	0.1016320450	0.2285824189	0.4334985179	0.7600037564	1.289219874
2.189636175	3.744409379	6.360805939	10.71381405	17.92712126	29.95392966
50.00213042	85.02812088	158.5517344

C:
6
alpha:
0.0009863740722
c1-c15:
0.006160333666	0.01153215119	0.01809771839	0.02714154510	0.04022930401	0.06015880548
0.09590067774	0.1664250879	0.2843223098	0.4164862297	0.5022620905	0.4783045580
0.2669503088	0.05618268085	0.0006791753337
d1-d15:
0.02538167028	0.08688331279	0.1915221208	0.3586862315	0.6297957741	1.082213109
1.848783044	3.151110308	5.329763573	8.827580205	14.30502490	23.45945727
39.96867429	71.50459295	248.3132705

N:
7
alpha:
0.001469668970
c1-c13:
0.009341631377	0.01793682471	0.02842939212	0.04269812250	0.06616229412	0.1117814361
0.1991210989	0.3347953230	0.4638957167	0.4665150920	0.2918160745	0.08868819128
0.007642458492
d1-d13:
0.03273301470	0.1144403486	0.2594049711	0.5011674369	0.9104331873	1.618000454
2.837793363	4.924267655	8.482032895	14.54339334	24.90373360	42.83417315
75.88624342

O:
8
alpha:
0.001210306977
c1-c14:
0.007740140240	0.01494362381	0.02361585878	0.03509360046	0.05337108118	0.08688640750
0.1473611101	0.2414434935	0.3538826815	0.4236518962	0.3602805546	0.1827284584
0.03684814587	0.0002772565169
d1-d14:
0.02366126319	0.08296856108	0.1874804871	0.3577764740	0.6366237358	1.102712337
1.878057978	3.149835968	5.249946427	8.831154096	15.11308023	26.38020618
47.96409480	220.5541490

F:
9
alpha:
0.001776013615
c1-c14:
0.01120507765	0.02101394256	0.03209525553	0.04667119146	0.07123823786	0.1165973381
0.1871222642	0.2549734577	0.2712647083	0.3113427620	0.2930546439	0.1553383796
0.03002997496	0.0001967245297
d1-d14:
0.03068084797	0.1066610591	0.2393922945	0.4526794572	0.7888234292	1.324225524
2.183255673	3.512571970	5.356625637	8.036743813	13.02747346	22.55635676
41.28719434	100.6178233

Ne:
10
alpha:
0.001952530940
c1-c13:
0.01226080281	0.02271706712	0.03439447201	0.05048426880	0.07789791696	0.1270651841
0.2061119094	0.2970766172	0.3389222965	0.2797380512	0.1549454884	0.04536117113
0.002914832779
d1-d13:
0.03030452527	0.1050384732	0.2348998786	0.4420875685	0.7647619377	1.272452440
2.102370474	3.506544138	5.909125892	9.981289695	16.84442392	28.88166782
52.75998431

Na:
11
alpha:
0.002337087904
c1-c14:
0.01471451078	0.02742830264	0.04290029129	0.06807488894	0.1134733963	0.1844970131
0.2650160286	0.3114404584	0.2949416588	0.2920297824	0.4809528596	0.9135788989
1.203807970	0.5596662248
d1-d14:
0.03306370506	0.1156795337	0.2634814107	0.5093355412	0.9113496387	1.571127707
2.670220045	4.549925974	7.962939496	14.91241374	28.69559224	53.37764529
97.81284929	183.3160752

Mg:
12
alpha:
0.001726013162
c1-c15:
0.01162327510	0.02326986138	0.03725389526	0.05783913665	0.09312580819	0.1483762205
0.2146462500	0.2642133862	0.2752167195	0.3156323434	0.5406956644	0.9650408522
1.238302034	0.8489976246	0.1728579498
d1-d15:
0.02320334420	0.08506614268	0.1997098397	0.3897367084	0.6922049671	1.172928448
1.948016252	3.234701202	5.493944292	9.774195930	17.50051416	30.55574165
52.75687298	90.81559792	160.6673474

Al:
13
alpha:
0.002678348640
c1-c15:
0.01678370340	0.03103196596	0.04903002782	0.07813709186	0.1226827892	0.1757034398
0.2211756369	0.2470634053	0.2962878159	0.4982456266	0.8744225040	1.209445960
1.171275748	0.7054835294	0.1891619427
d1-d15:
0.03204493863	0.1122785357	0.2555642564	0.4885344161	0.8531463999	1.417473350
2.307249688	3.804732535	6.559085071	11.47309915	19.46901351	32.48887787
54.32050058	92.65903261	164.7442255

Si:
14
alpha:
0.005312382912
c1-c14:
0.03237603847	0.05877194849	0.09617677810	0.1477039781	0.1987193994	0.2271608978
0.2481864990	0.3382526264	0.5601188811	0.9360421163	1.211550732	1.061723876
0.5031839578	0.05229033844
d1-d14:
0.05887168521	0.2076029398	0.4680466688	0.8768874006	1.515151045	2.547145643
4.295686549	7.098072503	11.14680496	17.52911979	28.28063652	46.71378704
80.44754922	153.1836985

P:
15
alpha:
0.005730308969
c1-c13:
0.03480075807	0.06369562981	0.1040823685	0.1520874004	0.1883257853	0.2082578718
0.2661151867	0.4772239173	0.8620883926	1.182938267	1.108148841	0.5913001533
0.08708823943
d1-d13:
0.05930997392	0.2094392791	0.4698795223	0.8727236094	1.485477229	2.450785947
4.099011627	6.918927801	11.52705921	19.04678693	31.52748262	53.70994145
99.91064361

S:
16
alpha:
0.005718371842
c1-c13:
0.03464011362	0.06337999172	0.1025123452	0.1467415197	0.1798890104	0.2064888079
0.2977406318	0.5388293738	0.8273405120	1.013488887	1.004802667	0.5984562137
0.1136196744
d1-d13:
0.05543998705	0.1950770311	0.4344362861	0.8014299474	1.361590098	2.268863462
3.855519968	6.453530354	10.35370718	16.14995373	25.70581020	43.41326653
79.00934993

Cl:
17
alpha:
0.003325002182
c1-c14:
0.02060901657	0.03796260441	0.06182959442	0.09769149283	0.1403664610	0.1757967380
0.2161275142	0.3586564395	0.6741113919	1.001704048	1.044348996	0.7311174266
0.2726283645	0.02618660777
d1-d14:
0.03037651278	0.1065951396	0.2410366019	0.4545070259	0.7874486980	1.321746677
2.239352652	3.843428523	6.435538158	10.60532766	17.38217189	28.59013977
48.26537012	82.42393227

Ar:
18
alpha:
0.003492652525
c1-c14:
0.02154865356	0.03951086037	0.06356876266	0.09502333429	0.1200905300	0.1326758695
0.1709903262	0.2839961525	0.5482220236	0.8811996091	1.014413355	0.7759468535
0.3513205642	0.07884578778
d1-d14:
0.03009831876	0.1053377656	0.2360277219	0.4367235624	0.7261049440	1.122995193
1.741406849	2.866731001	4.749050533	7.776736821	12.72238995	20.82079204
33.86383861	55.56643457

K:
19
alpha:
0.003419531946
c1-c15:
0.02104017542	0.03844121151	0.06180906392	0.09487102984	0.1326936399	0.1669461771
0.2374162578	0.4540361233	0.7779627410	0.9569768859	0.8155403668	0.6242883370
1.025742022	2.010290430	1.540998585
d1-d15:
0.02787843278	0.09721472884	0.2167949856	0.4024549444	0.6913162265	1.167896253
2.020270065	3.469705173	5.774793551	9.530574863	16.01402983	29.05218273
55.99596272	106.2853264	208.2582870

Ca:
20
alpha:
0.003061058502
c1-c15:
0.01921572275	0.03642753539	0.06100996610	0.09633591570	0.1343728537	0.1677656818
0.2515497045	0.4710452004	0.7426892938	0.8528874361	0.7351249795	0.9207611932
1.851565529	2.484872430	1.079033163
d1-d15:
0.02392375299	0.08497146052	0.1944242213	0.3707360706	0.6517688430	1.122584885
1.951319975	3.274905543	5.312502816	8.621290410	14.61775896	27.02318083
49.12163495	89.52674293	169.5260110

Sc:
21
alpha:
0.004385554074
c1-c14:
0.02705865073	0.05147503048	0.08661356604	0.1281419294	0.1648148902	0.2484143344
0.4925591612	0.7988155437	0.8876276102	0.8215568314	1.263394393	1.982071766
1.760365175	0.5910117004
d1-d14:
0.03255822150	0.1154993643	0.2620029225	0.4999596103	0.9008442443	1.630133836
2.862025258	4.867070269	8.343287057	15.27919547	29.63113201	54.57774646
96.18319105	170.2325830

Ti:
22
alpha:
0.004413288849
c1-c14:
0.02712088243	0.05123542696	0.08439975320	0.1207232071	0.1519433277	0.2253118899
0.4285122165	0.6950759016	0.8179726327	0.7755896039	1.013671528	1.728757590
1.940131216	0.7081443526
d1-d14:
0.03122339698	0.1101629315	0.2472898327	0.4651211943	0.8210051105	1.438583041
2.446010834	4.047285330	6.739308581	11.79108698	22.22285758	41.92793653
78.63642794	149.7791116

V:
23
alpha:
0.004639729464
c1-c14:
0.02847156411	0.05401631683	0.08814908919	0.1226605181	0.1554411203	0.2487517211
0.4660180556	0.7049015782	0.7793263139	0.7471976156	1.000678844	1.615057649
1.699199599	0.5898431493
d1-d14:
0.03141439998	0.1107890457	0.2479858060	0.4661372983	0.8263086390	1.444929883
2.432650436	4.017470478	6.724353039	11.82834853	21.93786084	40.93542790
76.17402722	144.2753887

Cr:
24
alpha:
0.004759199236
c1-c15:
0.02914320127	0.05521799660	0.08864011215	0.1200591801	0.1522985951	0.2436097179
0.4280779592	0.6174675062	0.6999155679	0.6834275889	0.7180880818	0.8598314509
0.8988638238	0.7336524721	0.2547706844
d1-d15:
0.03086951827	0.1085592229	0.2415675179	0.4511143612	0.7927337015	1.357431361
2.223408640	3.552292874	5.689687883	9.395152332	16.26362567	29.05946690
51.07973632	86.77113325	154.0029141

Mn:
25
alpha:
0.005068811801
c1-c14:
0.03108586720	0.05958878924	0.09535820734	0.1279860416	0.1762953674	0.3213537430
0.5550005733	0.7149893660	0.7026116234	0.6901459244	0.8827591554	1.335026198
1.382192425	0.4324461114
d1-d14:
0.03163289555	0.1115510139	0.2492196277	0.4717017817	0.8521226470	1.492647102
2.514219468	4.206455665	7.191438933	12.71625547	22.33747088	39.19275762
71.53280453	135.7254442

Fe:
26
alpha:
0.005275410192
c1-c14:
0.03237414974	0.06242962535	0.09901214032	0.1316382017	0.1910464292	0.3513584038
0.5644955120	0.6836344993	0.6828111224	0.7591293360	1.093548052	1.423736363
0.9609764623	0.1278838009
d1-d14:
0.03169579831	0.1118185934	0.2501631238	0.4769316041	0.8676878332	1.507841510
2.518772503	4.188431040	7.187232680	13.09523274	24.74085706	46.54244178
87.04985087	169.5447101

Co:
27
alpha:
0.005066929234
c1-c15:
0.03102268549	0.05925593333	0.09244964146	0.1205823652	0.1671740062	0.2929842279
0.4837648217	0.6291045360	0.6452563767	0.6350552976	0.7259096865	0.9767970610
1.170491141	0.7347265513	0.08796044575
d1-d15:
0.02925944992	0.1026717673	0.2276759940	0.4269723778	0.7549794382	1.274864553
2.081033568	3.400954836	5.706544896	9.917402646	17.20831946	29.14595204
50.22454849	89.22574210	173.2885341

Ni:
28
alpha:
0.005285372398
c1-c15:
0.03224076331	0.06107346572	0.09237007974	0.1170002502	0.1619375602	0.2758409850
0.4386324969	0.5530533994	0.5622654392	0.5616639454	0.6767487215	0.9570602072
1.104464272	0.7575497709	0.2129545129
d1-d15:
0.02940315733	0.1025572346	0.2251544915	0.4169056982	0.7218641904	1.187560196
1.892797375	2.999111671	4.782034893	7.816686400	13.40177337	24.04917097
43.03699520	73.66850563	128.9176240

Cu:
29
alpha:
0.005496691050
c1-c15:
0.03367380852	0.06463124223	0.09828361891	0.1287983660	0.1994889866	0.3491926549
0.5103764992	0.5899780299	0.5891396320	0.5857262756	0.6158336393	0.7124523659
0.7269918604	0.3516611459	0.03947970710
d1-d15:
0.02961050336	0.1037326544	0.2301536300	0.4366398801	0.7791731989	1.313374615
2.145346865	3.496104236	5.818107593	9.987957995	17.58132563	32.02754180
59.79723826	109.1104898	191.3555956

Zn:
30
alpha:
0.006013848357
c1-c14:
0.03696253023	0.07151983044	0.1070134045	0.1449880274	0.2465791157	0.4237575902
0.5752981117	0.6163171633	0.6253672907	0.7527585940	0.9758917902	0.9157702228
0.4990415040	0.06908042733
d1-d14:
0.03142207977	0.1102924644	0.2465539410	0.4768461354	0.8604690749	1.464729767
2.457436319	4.210610693	7.551983014	14.16701763	26.74899644	47.88440156
81.97936224	151.3831245

Ga:
31
alpha:
0.006192345127
c1-c14:
0.03804931136	0.07333926084	0.1079500429	0.1484393977	0.2559554709	0.4220351562
0.5421820748	0.5610849052	0.5820801241	0.7831168278	1.174717546	1.299005805
0.8712117999	0.2436728393
d1-d14:
0.03132129018	0.1096313797	0.2447634902	0.4734753205	0.8478579252	1.430523131
2.373315553	4.003246558	7.037587774	12.77643680	23.32777545	42.75034678
79.80194786	156.0089410

Ge:
32
alpha:
0.006454878451
c1-c14:
0.03974156888	0.07656938315	0.1112983795	0.1584227350	0.2796527197	0.4433598781
0.5389592974	0.5449232211	0.6473666084	1.036769662	1.440180985	1.282649621
0.5688446183	0.06157897812
d1-d14:
0.03168085527	0.1108306555	0.2483386471	0.4835818675	0.8642549512	1.460535361
2.446425031	4.217259869	7.652456603	14.02570051	25.25717021	45.27810924
82.06045893	152.6053789

As:
33
alpha:
0.006504968168
c1-c14:
0.04000316164	0.07649367394	0.1095171476	0.1555008013	0.2662048085	0.4026921077
0.4761333167	0.4812308211	0.5902382144	1.042513024	1.572038013	1.381686283
0.5290503535	0.03893231502
d1-d14:
0.03094049884	0.1078209690	0.2406236819	0.4644418857	0.8148791298	1.343964070
2.177569169	3.599655714	6.289038749	11.32727566	20.42035659	36.91522795
67.22170166	128.7107515

Se:
34
alpha:
0.006679019676
c1-c14:
0.04111342471	0.07833948386	0.1113799689	0.1644175681	0.2886572259	0.4300094198
0.4866504393	0.4991378287	0.7442890725	1.238142534	1.499068699	1.093886928
0.3897369745	0.1066195338
d1-d14:
0.03085705918	0.1073680982	0.2402338473	0.4656786709	0.8200803926	1.372819331
2.291302678	3.978063909	7.148735525	12.41600380	21.17293506	35.97180858
57.97423887	88.38076655

Br:
35
alpha:
0.006671247314
c1-c14:
0.04104281862	0.07773536635	0.1095428693	0.1621117945	0.2794943516	0.4065603787
0.4534475137	0.4768640162	0.7761459683	1.314399861	1.562139268	1.106227573
0.2900065752	0.003981562162
d1-d14:
0.02992583859	0.1038374346	0.2317698660	0.4462968450	0.7769560589	1.285209301
2.120697104	3.657256713	6.520453870	11.25410604	19.33257512	34.21676193
63.67861099	171.8850841

Kr:
36
alpha:
0.006242946785
c1-c14:
0.03855491316	0.07357161386	0.1046981536	0.1533575684	0.2593415463	0.3729744912
0.4168182739	0.4391514976	0.7468739309	1.360475774	1.610389445	1.048296624
0.2633562131	0.004660089065
d1-d14:
0.02724719864	0.09488900021	0.2123004222	0.4086212111	0.7075052712	1.155426422
1.870785125	3.160691386	5.585614297	9.707134325	16.97180250	30.18966308
55.30782505	178.7560906

Rb:
37
alpha:
0.007213141426
c1-c14:
0.04454384598	0.08353144073	0.1172813309	0.1875463669	0.3145525028	0.4102405101
0.4162819056	0.5752339924	1.125694295	1.579870333	1.299694011	1.104474746
2.301233815	2.174061915
d1-d14:
0.03068722766	0.1063059895	0.2397535755	0.4632592349	0.8026556571	1.334815091
2.254642067	4.022014824	6.998154529	12.13297609	22.11164959	47.29750819
100.9174049	209.0481874

Sr:
38
alpha:
0.007862752836
c1-c14:
0.04883768128	0.09110251154	0.1311638627	0.2277785105	0.3674684836	0.4257658510
0.4686809417	0.9105669863	1.458817488	1.378324913	1.410851068	2.667544653
2.764074964	0.7490593485
d1-d14:
0.03269443489	0.1135698716	0.2608000217	0.5097300972	0.8965036732	1.537842516
2.778352528	5.053627542	8.790049911	15.74867320	32.49017595	64.01204719
118.4885468	219.6729320

Y:
39
alpha:
0.007846024924
c1-c14:
0.04864667185	0.08985676919	0.1284591673	0.2197145656	0.3454467345	0.3941039327
0.4320881671	0.8441659397	1.385256877	1.394766872	1.491063608	2.420089777
2.556058260	0.9065003870
d1-d14:
0.03174962970	0.1098653107	0.2509350516	0.4842041394	0.8390912044	1.414888818
2.500798747	4.448664156	7.623556570	13.52368938	26.83445296	51.47332648
93.93370166	174.1748987

Zr:
40
alpha:
0.007507072288
c1-c15:
0.04635544876	0.08502259920	0.1197306862	0.1990375799	0.3126550675	0.3640357640
0.3821466038	0.6982811029	1.174927661	1.315857676	1.280486528	1.796892119
2.293930355	1.674440044	0.4279699311
d1-d15:
0.02953318567	0.1016683968	0.2296160264	0.4376178570	0.7477246979	1.235652250
2.118709313	3.694983027	6.117728133	10.17983064	18.18959073	33.70923577
60.04383634	103.6703341	181.9055685

Nb:
41
alpha:
0.008483434489
c1-c14:
0.05284864769	0.09625014225	0.1444114879	0.2569727546	0.3676066800	0.3806313131
0.5989383101	1.171632837	1.466570687	1.434521895	1.629842219	1.783199664
1.331433193	0.3878119506
d1-d14:
0.03274150738	0.1134938147	0.2632672447	0.5078788624	0.8890102052	1.555868758
2.889431939	5.051678153	8.761513741	15.98037971	30.78442176	59.23377122
109.4595282	198.0061144

Mo:
42
alpha:
0.008192124797
c1-c14:
0.05085525006	0.09196132314	0.1352580824	0.2336723155	0.3328590777	0.3436365630
0.4787592803	0.9633910931	1.339471114	1.344694923	1.381702864	1.532680520
1.214010121	0.3257727353
d1-d14:
0.03078893650	0.1062038671	0.2435699924	0.4630631009	0.7941792855	1.342561633
2.394367314	4.082620127	6.832908596	11.73229064	20.95399816	38.65233530
73.61573641	143.2691770

Tc:
43
alpha:
0.008612604547
c1-c14:
0.05363299693	0.09633645566	0.1471423446	0.2570977759	0.3430954229	0.3478914504
0.6098122106	1.123117897	1.358499767	1.345252696	1.505435295	1.693669302
1.437529880	0.4992846353
d1-d14:
0.03167332801	0.1095434682	0.2536967038	0.4831072983	0.8368780299	1.460392684
2.635038429	4.452525430	7.527765872	13.35213785	24.77572758	45.00207295
78.65511920	141.8890449

Ru:
44
alpha:
0.008313245911
c1-c14:
0.05158568789	0.09208634800	0.1378899554	0.2354364321	0.3159017843	0.3185618983
0.5188568446	1.022853061	1.368871572	1.401053508	1.374856398	1.275360631
0.9151320787	0.2898770061
d1-d14:
0.02980466948	0.1025879901	0.2350511092	0.4420829244	0.7528266178	1.276830324
2.262463790	3.804104784	6.409552609	11.32725037	21.06847989	39.84100108
74.53137624	138.9651595

Rh:
45
alpha:
0.008889931774
c1-c14:
0.05536446431	0.09814026876	0.1543949688	0.2634647363	0.3253088711	0.3475163406
0.6912726930	1.160520593	1.325521038	1.268574259	1.178511448	1.094537229
0.8730984347	0.2539436283
d1-d14:
0.03123297013	0.1079716301	0.2500199129	0.4715866596	0.8157744698	1.448637953
2.563408700	4.277557095	7.182533714	12.46283249	22.19878415	40.18895016
75.08026077	144.3911127

Pd:
46
alpha:
0.009162504118
c1-c13:
0.05708893491	0.1005269599	0.1616756384	0.2702932951	0.3168729432	0.3648971388
0.7701119437	1.251276352	1.396473880	1.268071171	0.9706196964	0.5143510831
0.1295907019
d1-d13:
0.03149914029	0.1090160529	0.2526004003	0.4745463012	0.8229114911	1.480876496
2.597254517	4.382053710	7.568312918	13.51932777	24.50542524	44.48139699
83.82732967

Ag:
47
alpha:
0.008691946969
c1-c14:
0.05399353123	0.09483651116	0.1485775360	0.2455676253	0.2929016696	0.3106254552
0.6104142962	1.056798693	1.301612351	1.281587717	1.129477604	0.9809906908
0.8451361165	0.3079926794
d1-d14:
0.02917789340	0.1005053208	0.2306313318	0.4286725191	0.7286761075	1.262767534
2.168156499	3.537386196	5.876440331	10.30382143	18.99894532	36.21565760
69.54235074	134.9446082

Cd:
48
alpha:
0.009318082249
c1-c14:
0.05799252810	0.1011548357	0.1657653978	0.2657154018	0.2896685471	0.3597916308
0.7276711798	1.068238163	1.173516775	1.159968511	1.214237703	1.387950447
1.039022960	0.2141433617
d1-d14:
0.03067089193	0.1061347786	0.2447291632	0.4549095872	0.7843372101	1.399060081
2.345767397	3.761894957	6.102525592	10.44698813	19.16336271	36.71496508
69.84396726	132.7432884

In:
49
alpha:
0.01034671392
c1-c13:
0.06466185094	0.1131729814	0.1994770732	0.3003483445	0.3124335589	0.6057411289
1.125406624	1.312297408	1.259495524	1.482870777	1.837758080	1.398046767
0.4110424328
d1-d13:
0.03346216040	0.1172724415	0.2731156800	0.5147400303	0.9421549556	1.772564034
3.062361033	5.340180508	9.889699777	19.46702287	38.08271975	74.55267092
151.4199952

Sn:
50
alpha:
0.008870416805
c1-c14:
0.05506443964	0.09565086535	0.1549319196	0.2452919211	0.2672810295	0.3476416676
0.7520807255	1.120581918	1.145137442	1.152653305	1.642313158	2.075707823
1.391414680	0.2880709513
d1-d14:
0.02796587265	0.09640018674	0.2203921719	0.4057952392	0.6930284505	1.233928962
2.087257528	3.438853667	5.833195460	10.49950882	19.57384513	36.36699039
68.13267523	130.4746675

Sb:
51
alpha:
0.01015777647
c1-c14:
0.06316527098	0.1094165468	0.1894741447	0.2740630458	0.2766842776	0.5177099073
0.9529708306	1.097090105	1.011372988	1.300408070	2.003008645	2.053875080
0.9255250447	0.06366400610
d1-d14:
0.03146424981	0.1097022960	0.2517440460	0.4657505108	0.8307887374	1.504809475
2.500621945	4.127338273	7.058764383	12.63610418	22.45161644	39.94959689
73.15819324	146.7022011

Te:
52
alpha:
0.009866630300
c1-c14:
0.06124018942	0.1056254801	0.1799845399	0.2575935750	0.2542214307	0.4399255919
0.8176372147	0.9842720932	0.9662902385	1.295886683	2.061330503	2.132771390
1.183599976	0.1993172238
d1-d14:
0.02993105692	0.1039905899	0.2369798812	0.4336681852	0.7561371328	1.336664356
2.162749978	3.428991556	5.663242404	10.27893071	18.46106769	32.29358252
56.73770128	103.8279743

I:
53
alpha:
0.008257058694
c1-c14:
0.05152200542	0.09026173287	0.1471288242	0.2278706751	0.2396441753	0.3395279762
0.7409062672	1.044301525	0.9891270985	1.281850920	2.071218290	2.210572166
1.244854253	0.2266776059
d1-d14:
0.02459382496	0.08511507376	0.1945412461	0.3565942550	0.6066903897	1.074764879
1.787984820	2.932334985	5.062144145	9.297159579	16.20347913	27.92811186
48.85534680	88.65916258

Xe:
54
alpha:
0.01061314693
c1-c13:
0.06582146083	0.1144664602	0.2015406240	0.2602959235	0.2814452642	0.6192852938
0.9870892798	0.9752125938	1.234758567	2.142852379	2.349898505	1.331066032
0.2204549662
d1-d13:
0.03101164196	0.1088159251	0.2470865506	0.4549156181	0.8336510323	1.460407885
2.406460232	4.101078801	7.689267432	13.72739397	23.88855630	42.35445064
78.52538513

Cs:
55
alpha:
0.01061285594
c1-c14:
0.06571696649	0.1143087842	0.2007938842	0.2525938728	0.2800251186	0.6144621782
0.9312211571	0.8871202554	1.204057280	2.194573091	2.343382772	1.513001645
2.636195896	3.179915636
d1-d14:
0.03041999094	0.1067484078	0.2413156810	0.4430642926	0.8131855808	1.404711703
2.280474598	3.812171468	6.994537238	12.31875323	21.74627002	43.12077659
101.7568311	220.4667253

Ba:
56
alpha:
0.01106072248
c1-c14:
0.06843779818	0.1202652879	0.2123211745	0.2500048048	0.3199565080	0.7096590775
0.9427603117	0.8796662267	1.606001374	2.367171291	1.842606627	2.298609835
4.083012777	2.532110199
d1-d14:
0.03114424672	0.1100006965	0.2478943986	0.4580759208	0.8612128481	1.473009884
2.418722625	4.240107130	7.852190000	13.68028391	24.70789730	51.53175104
99.55286102	193.6380663

La:
57
alpha:
0.02605854283
c1-c12:
0.1513376783	0.2982307778	0.3134094342	0.6293667901	0.9766876295	0.8860696223
1.579764430	2.413108694	2.059207139	2.706831813	3.832910256	1.918590530
d1-d12:
0.07199619813	0.2559339728	0.5755264679	1.179672677	2.034684217	3.636862788
6.957902160	12.28646565	22.81061663	47.20667635	91.58400553	178.3951588

Ce:
58
alpha:
0.01103050918
c1-c14:
0.06804756539	0.1200233493	0.2094097167	0.2360449506	0.3277956453	0.7021763724
0.8805056602	0.8539955493	1.601716747	2.120081387	1.558174774	2.198845810
3.420003129	1.750606679
d1-d14:
0.02993985843	0.1057828283	0.2364558396	0.4362123636	0.8172127479	1.374154321
2.241758600	3.950211864	7.167194735	12.39997387	22.93281990	48.26428486
92.39237190	178.5900398

Pr:
59
alpha:
0.01106221311
c1-c15:
0.06805802385	0.1199836420	0.2068945139	0.2297792035	0.3291815056	0.6964781802
0.8790165024	0.8717640335	1.474128231	1.913643086	1.562461996	1.416210787
2.579956371	3.254443426	1.368417453
d1-d15:
0.02947782892	0.1040306309	0.2310880010	0.4251463964	0.7912719489	1.328031454
2.180068832	3.841769940	6.874868724	11.47103500	18.95841260	34.74908174
64.31933931	114.5978378	208.8358984

Nd:
60
alpha:
0.01183326366
c1-c14:
0.07268000675	0.1311690928	0.2228815636	0.2350735940	0.4179844012	0.7879420904
0.8642232972	1.023603881	1.816846427	2.034503624	1.507009623	2.423667612
3.450467153	1.620214817
d1-d14:
0.03102433536	0.1105863455	0.2449900504	0.4617705700	0.8688800670	1.455189777
2.440277956	4.472797814	7.995555916	13.99536136	26.54010719	54.59183640
102.9703043	194.6674326

Pm:
61
alpha:
0.01156802364
c1-c14:
0.07090144978	0.1271143646	0.2135566792	0.2234642945	0.3705984318	0.7041198482
0.8146165156	0.8543440698	1.499597691	2.035470370	1.615210065	2.099851559
3.568760079	2.021169415
d1-d14:
0.02978727962	0.1057266719	0.2328016367	0.4330818133	0.7981778153	1.311917451
2.133600765	3.709000964	6.541051400	11.35533525	20.97703110	45.18205193
89.71066401	177.5513692

Sm:
62
alpha:
0.01190799774
c1-c14:
0.07288997449	0.1326460409	0.2194571950	0.2290339814	0.4292887748	0.7582827309
0.8103642671	0.9554827599	1.641090133	1.901920419	1.408283926	2.074038902
3.406296341	1.837588873
d1-d14:
0.03017036482	0.1076093277	0.2366133129	0.4483772961	0.8295483305	1.374318122
2.283881712	4.073514062	7.151810420	12.40622365	22.96873588	47.16780973
90.99349778	178.3148266

Eu:
63
alpha:
0.01243318334
c1-c14:
0.07595368232	0.1409452866	0.2266639870	0.2419842843	0.4964827057	0.7892406012
0.8048988746	1.075715449	1.709579553	1.718574444	1.283791729	2.116285658
3.236355246	1.630968256
d1-d14:
0.03100654935	0.1112356062	0.2442137818	0.4744198496	0.8720698085	1.449580376
2.451992668	4.438799909	7.752351188	13.37015707	24.70443648	49.29631246
93.37548947	179.9665483

Gd:
64
alpha:
0.01209525110
c1-c14:
0.07375699881	0.1356856679	0.2174512172	0.2222786349	0.4908884103	0.7259221515
0.6953581190	0.9221014367	1.456344726	1.587324365	1.253841327	2.116704620
3.029037878	1.333656025
d1-d14:
0.02964816830	0.1058482894	0.2312937373	0.4399611630	0.8089643942	1.320644242
2.255848721	4.075766903	7.045283014	12.00442678	22.37944909	46.57650126
89.93469414	173.6394644

Tb:
65
alpha:
0.01317926668
c1-c14:
0.08012958685	0.1526231096	0.2303484859	0.2708539560	0.5840778640	0.8159828816
0.8320285112	1.260908236	1.773042684	1.540657214	1.436041105	2.478449918
2.521446359	0.9443204661
d1-d14:
0.03184145567	0.1147858640	0.2510174601	0.5034665161	0.9098904669	1.535328499
2.708723101	4.936790169	8.641407894	15.50563690	31.62275496	61.54701045
110.0251934	195.8435144

Dy:
66
alpha:
0.01326397498
c1-c14:
0.08048802498	0.1539683886	0.2275141356	0.2753655120	0.5843311733	0.7880801922
0.7848641377	1.112663204	1.569282738	1.503415559	1.206665037	2.053293343
2.907478322	1.374413499
d1-d14:
0.03154178115	0.1136311668	0.2479193151	0.4984809876	0.8925962926	1.497457874
2.597166069	4.568391545	7.699255709	13.15605208	24.77783651	48.82951680
91.39618939	174.7053981

Ho:
67
alpha:
0.01251954058
c1-c15:
0.07586883325	0.1422186965	0.2136193824	0.2400469258	0.4953273824	0.7357615221
0.7531117029	0.9748433979	1.439906793	1.484059755	1.122436455	1.467202652
2.503502858	2.157712538	0.5382885498
d1-d15:
0.02926310208	0.1045818662	0.2264308863	0.4413185396	0.7845587314	1.294233721
2.189178054	3.851844481	6.527258433	10.93624170	19.08153832	36.62037977
67.59531449	120.6771466	214.8294690

Er:
68
alpha:
0.01387197088
c1-c14:
0.08384545876	0.1634894911	0.2271522481	0.3135153097	0.6378513891	0.7880040788
0.8454808807	1.246138428	1.452755911	1.191558893	1.080639443	2.002714825
2.795841514	1.241799751
d1-d14:
0.03201289369	0.1154674180	0.2521877748	0.5159881265	0.9136005217	1.555578607
2.786647572	4.957122037	8.323914306	13.68689753	24.40997682	47.36895401
89.61661373	172.2830264

Tm:
69
alpha:
0.01305859990
c1-c15:
0.07877977623	0.1501932175	0.2127610829	0.2611763593	0.5293591988	0.7207396317
0.7467797809	1.017965240	1.333903122	1.245629956	1.027486189	1.235337968
1.954933606	2.288011050	0.9935856660
d1-d15:
0.02961988921	0.1059523485	0.2287565154	0.4522248625	0.7888285992	1.299655832
2.216399991	3.899278167	6.521147490	10.46286107	17.34130308	32.31177855
56.98932969	97.36521648	176.9515774

Yb:
70
alpha:
0.01251022539
c1-c15:
0.07561739388	0.1435228543	0.2061842244	0.2474261637	0.4964840933	0.6927047036
0.7238087547	0.9750920291	1.420541512	1.439093513	1.032155665	0.7249984404
1.784667439	2.535678417	1.042415092
d1-d15:
0.02796849178	0.09991781193	0.2157006050	0.4232106785	0.7371646052	1.206578233
2.032817833	3.572650476	6.153373342	10.67487671	19.64102629	32.59359966
50.00699602	90.69855227	172.0834314

Lu:
71
alpha:
0.01215438584
c1-c15:
0.07337268381	0.1383742615	0.1999188436	0.2380305778	0.4770777618	0.6681508734
0.6839297303	0.8856896317	1.296914065	1.379887379	1.119484355	1.301410905
2.006364324	2.210628607	0.7912676603
d1-d15:
0.02675521038	0.09525006967	0.2051022903	0.4001976201	0.6973043612	1.137381375
1.892718737	3.260507326	5.483985821	9.225246238	16.24141309	28.93929727
48.74185759	84.81279237	156.7053582

Hf:
72
alpha:
0.01413768301
c1-c14:
0.08491315650	0.1667890050	0.2156602432	0.3335867195	0.6149990728	0.7014903239
0.7723525804	1.168542811	1.443812984	1.340894453	1.566160062	2.101254480
1.978076280	0.6347727976
d1-d14:
0.03076533627	0.1102285528	0.2405251674	0.4872970199	0.8417275744	1.413628224
2.480370226	4.300524237	7.294898480	12.95261210	24.55375202	44.19107659
78.38630804	145.8752933

Ta:
73
alpha:
0.01409214238
c1-c14:
0.08451362413	0.1657595107	0.2117778705	0.3323764621	0.6067515025	0.6830888629
0.7344887155	1.054133969	1.329021824	1.366153371	1.640175998	2.226022627
1.861375388	0.5070410904
d1-d14:
0.03022782301	0.1080313098	0.2354312294	0.4746899188	0.8168448913	1.371003325
2.392002448	4.022731522	6.540129548	11.14553772	20.74762287	39.28274838
73.72399894	139.3474259

W:
74
alpha:
0.01268800187
c1-c15:
0.07617529604	0.1459923350	0.1958249439	0.2625008698	0.5053258281	0.6328594301
0.6393889082	0.9356246614	1.331951258	1.372037801	1.452836456	1.872953213
1.929922098	1.039808385	0.1127660423
d1-d15:
0.02677690100	0.09518015317	0.2044861640	0.4026597951	0.6868843388	1.116190729
1.870916836	3.206414248	5.355470465	9.031740040	15.78987841	28.39922082
51.39557168	93.68084669	177.1310994

Re:
75
alpha:
0.01457490165
c1-c14:
0.08722850316	0.1721529068	0.2120580770	0.3665332097	0.6133875795	0.6320092501
0.7234507082	1.140005885	1.447880768	1.539706928	1.785356684	1.881257081
1.282907992	0.3099659038
d1-d14:
0.03044985293	0.1084977327	0.2387674650	0.4794340358	0.8188313863	1.372216354
2.372603526	3.967709836	6.639578242	11.71377061	21.62094444	39.83341867
72.33940925	132.9904399

Os:
76
alpha:
0.01525818814
c1-c14:
0.09125600339	0.1807913885	0.2191437969	0.4132005181	0.6480096788	0.6613405351
0.9495025702	1.429857691	1.520180404	1.538232058	1.725762408	1.657802533
0.8410772549	0.06704364638
d1-d14:
0.03150715274	0.1120306830	0.2502720304	0.5012616613	0.8629316031	1.502490915
2.754632962	4.815889836	8.398746115	14.79560779	26.04846538	46.86785474
86.81195343	175.9977261

Ir:
77
alpha:
0.01481436875
c1-c14:
0.08850146716	0.1743103568	0.2103178863	0.3822379361	0.6043524552	0.6100139786
0.8172390082	1.334545283	1.560358247	1.518745485	1.497441866	1.585797428
1.082933320	0.2195592818
d1-d14:
0.03015195678	0.1069132483	0.2368575758	0.4701084554	0.7976842500	1.348061417
2.404140807	4.144552425	7.172268364	12.61685984	21.42467469	36.72442024
66.59461834	124.5651674

Pt:
78
alpha:
0.01391343065
c1-c14:
0.08315138174	0.1627900832	0.1986659776	0.3399052498	0.5659753023	0.5859474866
0.7077899256	1.179615912	1.514399430	1.617831325	1.609199187	1.330458143
0.7092088806	0.1483424660
d1-d14:
0.02790677412	0.09885035641	0.2163460391	0.4280087397	0.7219790964	1.199570887
2.106482167	3.573854970	5.980705606	10.32973358	18.56344463	34.36257231
63.93584869	119.4049727

Au:
79
alpha:
0.01424354351
c1-c14:
0.08477530164	0.1648474122	0.1969026022	0.3429703961	0.5489206016	0.5579731044
0.7139678038	1.275818965	1.650570784	1.703233206	1.559293615	1.173904874
0.5367136328	0.05195819078
d1-d14:
0.02817787648	0.09920095695	0.2170358357	0.4241133754	0.7074237179	1.162252928
2.040395707	3.526935150	6.095768176	10.88442451	20.06119395	38.23589951
74.95770850	155.3976514

Hg:
80
alpha:
0.01527540191
c1-c14:
0.09116180865	0.1783260430	0.2147783233	0.4213586321	0.5974123093	0.5736509369
0.8966775497	1.346749670	1.440925677	1.369518760	1.422866232	1.360295051
0.8668332841	0.1721431779
d1-d14:
0.02996314833	0.1054443145	0.2380052757	0.4653250970	0.7907251278	1.369543801
2.436354567	4.073562703	6.715426895	10.94295931	18.15592089	31.96615566
58.56301461	111.1959783

Tl:
81
alpha:
0.01503702056
c1-c14:
0.08970882126	0.1749834052	0.2105523280	0.4130810415	0.5871681572	0.5736905071
0.9804099028	1.517075453	1.662499420	1.690493262	1.752464844	1.491256416
0.7603233175	0.1885842699
d1-d14:
0.02911745108	0.1022802791	0.2304726045	0.4489686503	0.7621068223	1.331999463
2.417136380	4.180549415	7.372561705	13.47885341	25.31270807	47.89305727
89.27030708	160.7085703

Pb:
82
alpha:
0.01547281922
c1-c14:
0.09226270226	0.1785922613	0.2167110490	0.4313891952	0.5738948954	0.5591580117
0.9689337100	1.403292563	1.499373636	1.572338827	1.808727400	1.827559880
1.159301386	0.2471673263
d1-d14:
0.02962436895	0.1035927018	0.2358278448	0.4542824209	0.7688664462	1.349753724
2.390251371	3.993158167	6.745099231	11.80687492	21.14683294	37.91421592
69.00960103	131.4543860

Bi:
83
alpha:
0.01610239238
c1-c14:
0.09611996268	0.1834207574	0.2313965644	0.4650703059	0.5476754094	0.5651260113
1.054902207	1.416701818	1.433247193	1.642961114	2.014604929	1.648769079
0.5011828656	0.006980701778
d1-d14:
0.03053949688	0.1061557804	0.2468715220	0.4688706238	0.7961787146	1.424763803
2.466645523	4.120113861	7.113082349	12.76441668	22.68174252	40.17444356
73.55805756	359.6308739

Po:
84
alpha:
0.01628964829
c1-c14:
0.09728155698	0.1848210437	0.2357344960	0.4711899278	0.5428100987	0.5655613058
1.039892725	1.372012541	1.407411164	1.721737121	2.285177923	2.152300925
1.080109055	0.1518400956
d1-d14:
0.03053393738	0.1059405123	0.2469896047	0.4672862844	0.7930271097	1.415665638
2.414023247	3.956618512	6.686494665	11.88778320	21.12426267	37.33434235
66.87301029	124.1831540

At:
85
alpha:
0.01514836529
c1-c15:
0.09026898365	0.1725630812	0.2107713143	0.4155190500	0.5182733721	0.4859582378
0.8515851679	1.207219803	1.301398568	1.481017859	1.939567259	2.255103034
1.829261977	0.6505315976	0.04950305576
d1-d15:
0.02796866127	0.09713786130	0.2214760568	0.4193292347	0.6986098099	1.202271124
2.037659690	3.226243040	5.212723185	9.023933489	15.29189410	24.99533612
42.40814649	75.01948655	137.4964950

Rn:
86
alpha:
0.01607218925
c1-c14:
0.09587200128	0.1799403437	0.2308653659	0.4555217001	0.5089869118	0.5583338017
1.093866689	1.359212314	1.339442562	1.996558578	2.703033343	2.145707746
0.7641193265	0.04585661651
d1-d14:
0.02940572820	0.1014394426	0.2359982689	0.4411737395	0.7427093343	1.330988503
2.272035532	3.764472248	6.504448718	11.55685877	20.23512653	35.76695074
64.60227237	128.7611970
