# Supplementary material for: New benchmarks in the modelling of X-ray atomic form factors
Source: Acta Crystallogr A Found Adv. 2023 Jun 2;79(Pt 4):318–30. doi: 10.1107/S2053273323003996 (PMC10317139; doi:10.1107/S2053273323003996)
Supplement: Supplementary file 6 [file a-79-00318-sup6.txt]

He:
2
alpha:
0.0003842528782
c1-c14:
0.002433102260	0.004664797199	0.007379914049	0.01075114955	0.01613040245	0.02576111171
0.03787648557	0.05329957864	0.06939520651	0.07881979517	0.07095425627	0.04307562164
0.01317607344	0.001033966669
d1-d14:
0.02986317794	0.1033549449	0.2283531075	0.4171544541	0.6954150876	1.141107814
1.854124633	2.981201382	4.770049248	7.618342072	12.17379424	19.53482743
31.75955654	54.02241580

Li:
3
alpha:
0.0005596668090
c1-c17:
0.003540584479	0.006784564153	0.01082951480	0.01625015200	0.02380125985	0.03441919937
0.04880991546	0.06508247973	0.08156447874	0.1122935716	0.1798915406	0.3130565610
0.5282872815	0.7317799581	0.6525259840	0.2670106627	0.02641515231
d1-d17:
0.02898449224	0.1002871169	0.2223034978	0.4120286579	0.7007043789	1.145915832
1.858963019	3.048806955	5.058003277	8.467292562	14.21888053	23.75218710
39.32139297	64.30154595	103.8894565	167.0800505	274.8405671

Be:
4
alpha:
0.0007061435971
c1-c16:
0.004465516491	0.008544423603	0.01359792477	0.02033382471	0.02968226931	0.04262589019
0.06074823007	0.09206988021	0.1632294296	0.3137380922	0.4829137398	0.6502926760
0.6483709720	0.3784914607	0.08730510869	0.002348490176
d1-d16:
0.02742469096	0.09489381005	0.2105862617	0.3919723340	0.6736028668	1.122763421
1.872870455	3.201841447	5.680451906	10.29767789	17.74721154	29.61360060
48.47454207	78.48719985	127.9673483	234.8799538

B:
5
alpha:
0.0006669386819
c1-c16:
0.004463247859	0.009107150197	0.01500010360	0.02259443804	0.03272960736	0.04699189028
0.07036291947	0.1181882514	0.2272603132	0.4219862751	0.5392461320	0.5640034016
0.4317937886	0.2219505133	0.06215298440	0.003812040512
d1-d16:
0.02137516633	0.07742693389	0.1785410586	0.3414957963	0.5978784204	1.010310380
1.704650409	2.929367114	5.165504426	9.260843955	16.02266120	27.01069769
45.09858243	75.66969920	128.3325620	229.2544699

C:
6
alpha:
0.001202739852
c1-c15:
0.007625563450	0.01459535703	0.02300108790	0.03374187654	0.04905497966	0.07574648988
0.1313822284	0.2480821741	0.4208161586	0.4781233067	0.4479886718	0.3170379035
0.1504265843	0.03291444103	0.0006742145747
d1-d15:
0.03119851617	0.1085176136	0.2433387984	0.4610403430	0.8139334511	1.405172451
2.430378064	4.256572278	7.540018191	12.95836904	21.74975172	36.27727368
60.83695938	103.9687055	224.2169400

N:
7
alpha:
0.001287774525
c1-c15:
0.008124707014	0.01534161197	0.02366456629	0.03405850939	0.04958912712	0.07826821910
0.1374009038	0.2512022879	0.3973067174	0.4207261238	0.3676366706	0.2405272939
0.09884059235	0.01523986197	0.00008431515285
d1-d15:
0.02856863131	0.09886362874	0.2199375914	0.4122184252	0.7178528138	1.219417520
2.072749212	3.571641838	6.253974323	10.72609155	18.05974590	30.34200167
51.35539567	89.34767858	581.1946727

O:
8
alpha:
0.001199701183
c1-c14:
0.007680190003	0.01482398103	0.02325371701	0.03387501475	0.05004354160	0.08008452614
0.1397997175	0.2460422404	0.3673003674	0.3701963703	0.3080936172	0.1897717152
0.06916569835	0.008062102401
d1-d14:
0.02346759112	0.08233753140	0.1857800749	0.3520790593	0.6168338644	1.047744192
1.770708625	3.025232733	5.257916725	8.996553554	15.16798522	25.59616507
43.63412013	76.86536362

F:
9
alpha:
0.001819349853
c1-c14:
0.01148681767	0.02158747818	0.03330533663	0.05003588863	0.08044351218	0.1388829944
0.2353107909	0.3310412634	0.3204882415	0.2634251961	0.1650154317	0.06415594002
0.009158260997	0.00006580380233
d1-d14:
0.03144530480	0.1095257463	0.2471373451	0.4733771460	0.8444277613	1.463216275
2.522414929	4.368174917	7.364326794	12.21037393	20.25656274	33.95197427
58.78232774	415.6901943

Ne:
10
alpha:
0.001923788231
c1-c13:
0.01209138495	0.02246217861	0.03426298484	0.05131138582	0.08213787980	0.1389068090
0.2272089077	0.3090428510	0.2904776515	0.2276453263	0.1316567445	0.04359205292
0.004233616164
d1-d13:
0.02987177358	0.1036711085	0.2325574951	0.4408915230	0.7746142914	1.319956262
2.245035672	3.863983089	6.547455975	10.95468250	18.37410860	31.21152687
55.30569849

Na:
11
alpha:
0.002138408706
c1-c16:
0.01341823951	0.02480698369	0.03796507347	0.05773569277	0.09209596135	0.1469189105
0.2155311043	0.2685816272	0.2650653712	0.2310301248	0.2808815856	0.4786677669
0.7946294964	0.9269588743	0.5168564850	0.07171672675
d1-d16:
0.03018656864	0.1049221520	0.2359918739	0.4474889071	0.7810908426	1.308803438
2.159325629	3.570693188	6.000469242	10.37152184	18.42386784	32.35002770
55.45629871	93.39172016	155.9335165	264.9603275

Mg:
12
alpha:
0.002010275599
c1-c16:
0.01254808401	0.02293624601	0.03447483385	0.05090360791	0.07823411203	0.1216650866
0.1789682390	0.2318888017	0.2553308422	0.2962143531	0.4970308641	0.7625767037
1.008137914	0.9025675267	0.3886955172	0.04108668983
d1-d16:
0.02594141427	0.08953473697	0.1988230676	0.3697053253	0.6294268594	1.026897028
1.652722639	2.678293120	4.470924526	7.989840511	15.02254336	26.19410407
43.94322861	72.48081771	119.2302240	201.5936388

Al:
13
alpha:
0.002270746207
c1-c16:
0.01414986105	0.02578832393	0.03920948945	0.05949850148	0.09291237076	0.1415738159
0.1954210488	0.2310970848	0.2692701998	0.4509455234	0.8977995562	1.082966919
1.037705907	0.7409253522	0.3310304094	0.04438272517
d1-d16:
0.02705506577	0.09361711498	0.2087779493	0.3897712269	0.6667253846	1.096068445
1.784652742	2.946940099	5.103424616	9.354392177	17.17866971	30.06534305
51.64238465	89.33967676	154.4934064	268.9518980

Si:
14
alpha:
0.002188020869
c1-c16:
0.01371130006	0.02528373024	0.03907057000	0.06014573264	0.09411066408	0.1412660362
0.1895042055	0.2228278693	0.2933918320	0.5714185172	1.066353469	1.108090792
0.9153839265	0.5361078512	0.1571752747	0.008169501981
d1-d16:
0.02427773705	0.08451678224	0.1898735364	0.3568494084	0.6136374551	1.013237184
1.657630200	2.766386140	4.846509924	8.782426142	15.81219606	27.59893281
47.26633103	80.46574182	136.5764682	247.2029180

P:
15
alpha:
0.003022169169
c1-c15:
0.01881437787	0.03461697806	0.05576068050	0.09003904338	0.1382373629	0.1858086545
0.2210861957	0.3149303843	0.6425555378	1.115732458	1.055280576	0.7827815556
0.3804106718	0.07686351937	0.001059362243
d1-d15:
0.03130155670	0.1097407508	0.2491686128	0.4739404586	0.8302061534	1.409644596
2.417372970	4.308162787	7.756984882	13.80976669	23.96594724	40.85237271
69.34926886	118.9640555	277.6747400

S:
16
alpha:
0.003100170564
c1-c15:
0.01923213457	0.03524430926	0.05658643452	0.08971639039	0.1333349051	0.1736619308
0.2114531958	0.3307957817	0.6873162351	1.120156008	0.9839723290	0.6548564425
0.2642070143	0.03731213816	0.0001910835447
d1-d15:
0.03006966220	0.1051973360	0.2374077912	0.4470728399	0.7740447195	1.299817395
2.211809528	3.903044198	6.894563240	12.13742441	21.05466304	35.90591923
61.02784663	105.7090996	713.7219163

Cl:
17
alpha:
0.003112395734
c1-c14:
0.01924411364	0.03511557498	0.05603679820	0.08732676064	0.1269394275	0.1630260226
0.2043365632	0.3437451658	0.7100771482	1.093305114	0.9063805037	0.5529483809
0.1920249480	0.02030025715
d1-d14:
0.02837584904	0.09897267502	0.2218660747	0.4138911543	0.7096654881	1.183152877
2.003831121	3.508231061	6.111848132	10.67161652	18.48446674	31.53258072
53.71664886	93.89323219

Ar:
18
alpha:
0.002895682874
c1-c14:
0.01801691436	0.03325671297	0.05354396279	0.08364846119	0.1211129961	0.1551839164
0.1994828274	0.3534730586	0.7174710985	1.049913441	0.8294477795	0.4750143097
0.1503021587	0.01361831403
d1-d14:
0.02499873419	0.08758134505	0.1973428884	0.3697874848	0.6358950243	1.062934574
1.803569783	3.144139193	5.425501617	9.412114385	16.23656398	27.58926389
46.87133800	82.01462454

K:
19
alpha:
0.003776564545
c1-c16:
0.02331247880	0.04336887794	0.07172452375	0.1096655146	0.1449497452	0.1790863093
0.2830803105	0.5398118662	0.8076195291	0.8115269575	0.6061011049	0.5693532437
0.9613444306	1.519450998	1.250608176	0.2495125262
d1-d16:
0.03089452815	0.1088024302	0.2456010905	0.4625287954	0.8069230386	1.386850206
2.399259739	4.017801322	6.557863627	10.62395033	17.60124985	31.81321272
57.95228571	101.0895121	173.8083276	305.2980106

Ca:
20
alpha:
0.004105054396
c1-c16:
0.02529905151	0.04747190624	0.07892396820	0.1175440886	0.1501266608	0.1972886275
0.3612032806	0.6544104941	0.8424506123	0.7538734172	0.8418601545	1.191051253
1.614528268	1.472735418	0.6200414775	0.06011698968
d1-d16:
0.03193529028	0.1127669399	0.2545170040	0.4801814735	0.8457486548	1.478156011
2.557747793	4.257470061	7.050805151	12.30297147	23.60263564	40.09701435
64.99954464	104.3291081	167.8628924	278.9738663

Sc:
21
alpha:
0.004237179154
c1-c16:
0.02606843843	0.04903783448	0.08098785304	0.1173886481	0.1476831003	0.2038971557
0.3815523593	0.6512696398	0.7935903708	0.7386599352	0.9403628393	1.273780245
1.511863074	1.137863563	0.3573189825	0.01686426621
d1-d16:
0.03139423407	0.1107702973	0.2490580033	0.4680355532	0.8228655205	1.433096296
2.439757139	4.013948293	6.619710882	11.58830010	22.23908483	38.81575008
64.33728326	104.5981665	170.6907729	301.4990971

Ti:
22
alpha:
0.004306643198
c1-c16:
0.02645182290	0.04978544902	0.08145492985	0.1152699030	0.1440383292	0.2068943868
0.3860696738	0.6314467515	0.7514528191	0.7203934248	0.9208268538	1.183730651
1.352883997	1.001023633	0.3279156416	0.01926620632
d1-d16:
0.03045026728	0.1072513872	0.2400675662	0.4489971082	0.7859985440	1.358156678
2.278297314	3.714024362	6.101179309	10.64868997	20.16266933	35.16385473
58.43207729	94.96082028	154.1349606	265.8019045

V:
23
alpha:
0.004465341253
c1-c16:
0.02736310949	0.05152356666	0.08323823311	0.1144470615	0.1423811505	0.2134787595
0.3922386777	0.6119710400	0.7106716388	0.6985244445	0.9018129375	1.126715848
1.254778713	0.8868703121	0.2543457969	0.008870816845
d1-d16:
0.03019260965	0.1061265828	0.2363226562	0.4398720593	0.7665791013	1.310844996
2.163191443	3.490669018	5.704482844	9.916333019	18.62436270	32.74300797
55.10198804	91.02535988	151.0280867	281.5048410

Cr:
24
alpha:
0.004375861418
c1-c16:
0.02673377476	0.04993131613	0.07916588373	0.1065533593	0.1305131878	0.1873891892
0.3269567902	0.5151304087	0.6497682852	0.6709948775	0.6788748041	0.7282899953
0.8760402727	0.8648017138	0.4563058555	0.06074328216
d1-d16:
0.02830523336	0.09894838448	0.2183487955	0.4011841026	0.6850808332	1.137443382
1.825030302	2.865473194	4.535556001	7.488670421	13.31210318	23.85547759
41.88917784	72.38714363	124.0087205	217.1141808

Mn:
25
alpha:
0.004585502757
c1-c16:
0.02803438867	0.05281248774	0.08354584295	0.1109783010	0.1401322178	0.2221441995
0.3904313179	0.5698181476	0.6444811538	0.6503158916	0.8109032252	0.9492113313
1.033589765	0.7756683783	0.2696485450	0.01789741214
d1-d16:
0.02851635655	0.09986467816	0.2207856350	0.4087454424	0.7082961746	1.190207586
1.922873670	3.063704375	4.974038575	8.575418943	15.80376873	27.58918807
46.13097654	75.58030717	124.0556198	215.5144810

Fe:
26
alpha:
0.004742296728
c1-c16:
0.02892010036	0.05435443585	0.08444363117	0.1096462244	0.1398844717	0.2257992266
0.3863284987	0.5480900451	0.6148805452	0.6270352007	0.7720311966	0.8907769042
0.9648469026	0.7221153036	0.2540426422	0.01760442957
d1-d16:
0.02834374816	0.09892919338	0.2174275196	0.4004011656	0.6891261200	1.142745103
1.824918731	2.887580832	4.670226042	8.021281564	14.69771314	25.70323783
43.20457868	71.10284175	116.9371846	203.4731802

Co:
27
alpha:
0.004728820889
c1-c16:
0.02884421598	0.05426684433	0.08374384110	0.1081602662	0.1405076853	0.2296924466
0.3836413791	0.5301132280	0.5886938102	0.6046275378	0.7378058829	0.8429409377
0.9117341640	0.6781251147	0.2260773752	0.01319546659
d1-d16:
0.02722079370	0.09491749970	0.2083549082	0.3837339060	0.6602492652	1.089428056
1.731501946	2.731692122	4.409993274	7.552902955	13.77890543	24.17825954
40.94391083	68.13041448	113.5926605	201.3689094

Ni:
28
alpha:
0.004718274903
c1-c16:
0.02874457681	0.05393459316	0.08233505236	0.1055728147	0.1389533250	0.2284476841
0.3760349526	0.5130102518	0.5678795574	0.5839437174	0.6972136092	0.7830693481
0.8529473374	0.6532331283	0.2284698781	0.01387656946
d1-d16:
0.02617484874	0.09102009656	0.1990529567	0.3653369517	0.6257115223	1.025678874
1.624117991	2.559761729	4.134312919	7.072431319	12.83614542	22.43727741
37.98131956	63.39115733	106.3015526	190.7428138

Cu:
29
alpha:
0.005490102490
c1-c16:
0.03352065938	0.06372472921	0.09511075044	0.1217009485	0.1795683885	0.3054909095
0.4555332605	0.5510353338	0.5665279841	0.5518600052	0.5135842986	0.5410125950
0.5529500029	0.4229519072	0.1567188945	0.01003731570
d1-d16:
0.02952683656	0.1029636516	0.2265663661	0.4236348543	0.7384797216	1.213745379
1.939809122	3.119997930	5.199533952	9.086445756	15.64692898	26.39721805
43.98808671	72.75634418	121.5384732	220.2779645

Zn:
30
alpha:
0.004089343638
c1-c16:
0.02555573258	0.04956870468	0.07784498931	0.1019706788	0.1376226395	0.2271435674
0.3644162594	0.4844857550	0.5308754436	0.5457726438	0.6294778375	0.6848844490
0.7457602848	0.6019899157	0.2356465810	0.01807772497
d1-d16:
0.02141007699	0.07597955181	0.1697234108	0.3168882400	0.5490949095	0.9036266244
1.434325011	2.267110369	3.671203674	6.271853755	11.29861509	19.64513234
33.13330756	55.24104397	92.88355368	165.6120301

Ga:
31
alpha:
0.005588587413
c1-c16:
0.03408729693	0.06444978877	0.09385032280	0.1202460698	0.1830039747	0.3024666288
0.4281163403	0.4919789861	0.5014997807	0.5974871207	0.8694700474	0.9485873604
0.9104298787	0.7239167880	0.3864361317	0.05955064076
d1-d16:
0.02811116483	0.09754958727	0.2136940697	0.3981676683	0.6858046332	1.110296860
1.754485437	2.795628460	4.632418145	8.156296611	14.83777340	26.06023009
45.25092676	79.88400034	141.2321852	252.7340231

Ge:
32
alpha:
0.005685859413
c1-c16:
0.03472465849	0.06571424553	0.09496246989	0.1236923544	0.1952781248	0.3199771420
0.4366513520	0.4789986057	0.4982318382	0.6966848647	1.096983887	1.095114563
0.9352585095	0.6017631948	0.1928815768	0.009800736228
d1-d16:
0.02773149916	0.09619263393	0.2111169094	0.3953664887	0.6823192874	1.107792745
1.763805418	2.848966090	4.829683395	8.647675759	15.63112694	27.28748606
46.86218559	80.18737155	137.4426361	257.3224525

As:
33
alpha:
0.005627393447
c1-c16:
0.03438487209	0.06499452884	0.09353153269	0.1230246269	0.1969086906	0.3196263016
0.4267996399	0.4571926250	0.4975465736	0.7916936904	1.265452697	1.157438729
0.8652408719	0.4323813518	0.08703190184	0.0008940392023
d1-d16:
0.02661444770	0.09221620068	0.2023607100	0.3791935757	0.6534254690	1.060152345
1.689870130	2.742446664	4.698739001	8.427486388	15.07701498	26.19187647
44.58554212	75.36718323	129.1822053	371.8790814

Se:
34
alpha:
0.006895378200
c1-c15:
0.04249555129	0.08082637741	0.1144304583	0.1729256787	0.3019643696	0.4326421055
0.4676049223	0.5100495023	0.8647499459	1.353241947	1.154453464	0.7964408084
0.3458067585	0.05244857009	0.0003506359989
d1-d15:
0.03189372310	0.1109971019	0.2493810360	0.4849167879	0.8519641975	1.426935299
2.401271795	4.252950411	7.742572604	13.76088182	23.54870698	39.51656867
66.38783284	114.4982579	805.3664509

Br:
35
alpha:
0.006933128622
c1-c14:
0.04272554224	0.08078709931	0.1136561677	0.1738598020	0.2991630921	0.4163681051
0.4407829670	0.5100720968	0.9385768038	1.434774393	1.145609046	0.6929312602
0.2344187766	0.02201410581
d1-d14:
0.03114690244	0.1081392242	0.2427569369	0.4699552382	0.8191577526	1.362773868
2.286088185	4.053582180	7.293523169	12.84647236	22.10045122	37.35173583
63.16598922	110.2686977

Kr:
36
alpha:
0.006985733195
c1-c14:
0.04303812629	0.08083265545	0.1130318275	0.1747899420	0.2956470113	0.3989846765
0.4153144563	0.5140115567	0.9977666595	1.471054336	1.101498114	0.6014689699
0.1741761970	0.01143187370
d1-d14:
0.03050375542	0.1056313891	0.2368753778	0.4561527172	0.7885494202	1.302235387
2.176350274	3.855066466	6.834693881	11.92078493	20.47874263	34.50917695
58.29397266	104.4577202

Rb:
37
alpha:
0.006946504714
c1-c17:
0.04275661173	0.07976033109	0.1107942358	0.1709476217	0.2828395283	0.3710475303
0.3780221650	0.4561283848	0.8506101223	1.277489509	1.171112211	0.7483303016
0.8110308346	1.354674894	1.611092996	0.8378272116	0.09307524396
d1-d17:
0.02948960345	0.1018204042	0.2276199101	0.4348603995	0.7433704229	1.210230087
1.982521400	3.394913794	5.730524447	9.432049824	15.73153703	27.36874997
49.47491692	85.37739169	141.7731072	232.4634090	389.2605492

Sr:
38
alpha:
0.007011034044
c1-c17:
0.04317793430	0.08013631426	0.1112539125	0.1747072789	0.2850029734	0.3593173342
0.3592564792	0.4781133286	0.9036601088	1.244901513	1.108870285	1.229752267
1.758528552	2.034095273	1.295968297	0.3278257273	0.01405598786
d1-d17:
0.02898533713	0.09993702717	0.2236836279	0.4262976053	0.7260314421	1.179869568
1.936874492	3.316986824	5.493592330	8.928244247	15.25169034	29.70093831
53.20593189	88.84288420	142.8772357	225.8692682	379.9611513

Y:
39
alpha:
0.007038456735
c1-c16:
0.04333642398	0.07992334912	0.1107099927	0.1748474163	0.2798377133	0.3425527503
0.3412656969	0.4875896460	0.9262881281	1.228320846	1.142470769	1.458007460
1.859713357	1.848443972	0.9156660780	0.1140629596
d1-d16:
0.02834382405	0.09751773957	0.2180708835	0.4132361357	0.6988464519	1.128786366
1.845579428	3.143839161	5.157758449	8.372804255	14.43361362	27.89373661
49.92175931	84.79621604	141.6614893	241.1261191

Zr:
40
alpha:
0.007033542470
c1-c16:
0.04328433915	0.07933539656	0.1096855523	0.1735647450	0.2730050650	0.3264121845
0.3251638106	0.4896505912	0.9239073883	1.208759845	1.175519925	1.516308111
1.772948668	1.629316980	0.7515110290	0.08657403256
d1-d16:
0.02760200229	0.09475829280	0.2115674200	0.3984877639	0.6693465093	1.075024298
1.750293253	2.958584745	4.801964966	7.760739385	13.35324171	25.38733506
45.45726430	77.66286305	130.3538501	222.9634849

Nb:
41
alpha:
0.007780551441
c1-c16:
0.04815692190	0.08755305414	0.1254351858	0.2122860701	0.3146574308	0.3374583520
0.3918627463	0.7708571586	1.196763267	1.281163046	1.243416341	1.196654397
1.236392303	0.9474339845	0.3274419481	0.01513249258
d1-d16:
0.02990286968	0.1029819511	0.2341351345	0.4443100903	0.7561117264	1.257091182
2.178969649	3.700631996	6.068644608	10.24581043	18.54196020	32.91462739
56.50997775	95.48725465	161.9918595	306.6800056

Mo:
42
alpha:
0.007876400820
c1-c16:
0.04872856083	0.08786558343	0.1265232225	0.2132789638	0.3054582582	0.3195554115
0.3885664248	0.7732960308	1.179085121	1.273496178	1.246718420	1.146009578
1.107590123	0.8092428352	0.2955094653	0.02380138942
d1-d16:
0.02953959277	0.1015375650	0.2306493618	0.4344948883	0.7340004954	1.213650361
2.090608093	3.496516805	5.689003090	9.560835086	17.18285815	30.56875449
52.71744509	88.66905085	147.2137076	254.2887537

Tc:
43
alpha:
0.006592252536
c1-c16:
0.04054392970	0.07381825511	0.1021095188	0.1604145740	0.2462486026	0.2866202103
0.2894853339	0.4850270035	0.9098000605	1.180165349	1.207460981	1.407661480
1.417585862	1.241426231	0.6044636686	0.07910596567
d1-d16:
0.02402290738	0.08220021499	0.1826334659	0.3401888302	0.5646411878	0.8975658954
1.450780336	2.420687854	3.876814520	6.243891857	10.65070094	19.61966105
35.13397970	60.59449304	102.9251293	178.7408333

Ru:
44
alpha:
0.007919548552
c1-c16:
0.04895486318	0.08719287902	0.1268757591	0.2115878189	0.2864801020	0.2902918579
0.3880267649	0.7743174389	1.142371468	1.241064137	1.197474550	1.019041313
0.9316817219	0.6867737462	0.2474028262	0.01541676128
d1-d16:
0.02832536289	0.09708663333	0.2199991917	0.4096276168	0.6845848037	1.123438853
1.916002436	3.131086340	5.030007061	8.368563456	14.82469372	26.35138336
46.00187645	79.18248224	135.7966621	247.1637732

Rh:
45
alpha:
0.007868281413
c1-c16:
0.04860148805	0.08613640211	0.1256040792	0.2077432840	0.2755065849	0.2770126309
0.3829422938	0.7666600802	1.125490001	1.223109106	1.157421144	0.9438975139
0.8411453601	0.6440309874	0.2776625644	0.03104310334
d1-d16:
0.02749704529	0.09410296857	0.2127162952	0.3938101828	0.6544995073	1.068499290
1.811051990	2.938588672	4.705254310	7.802592548	13.72758006	24.22036278
41.95547862	71.41866773	119.9692425	207.1839123

Pd:
46
alpha:
0.008651399089
c1-c15:
0.05366868167	0.09423841557	0.1457826195	0.2423577490	0.2917275150	0.3029805495
0.5797401394	1.029334443	1.265412992	1.198619797	0.8644592510	0.6068276670
0.3260602563	0.09484872900	0.006117431832
d1-d15:
0.02966070231	0.1020369029	0.2336746487	0.4341585139	0.7368050429	1.265354661
2.184617527	3.576042688	5.938235270	10.30936753	17.95835730	30.83192860
52.89789344	91.95573261	172.9202249

Ag:
47
alpha:
0.007728353388
c1-c16:
0.04770480418	0.08399966198	0.1234671637	0.2020397839	0.2583655495	0.2563909236
0.3846767690	0.7631597015	1.092496452	1.175095581	1.080277602	0.8394275956
0.7323496699	0.5835990135	0.2635813727	0.02914333314
d1-d16:
0.02583219330	0.08825084146	0.1988963941	0.3654788656	0.6040015956	0.9826576263
1.651298491	2.644203602	4.205831312	6.927768636	12.06983906	21.28623674
37.27658267	64.52526253	110.3404012	193.7811825

Cd:
48
alpha:
0.008487432136
c1-c16:
0.05251776720	0.09135473504	0.1409349614	0.2274323751	0.2638147889	0.2702215683
0.5101887460	0.8943262146	1.102300990	1.099135011	1.088833707	0.9852458122
0.9135454374	0.5696915341	0.1295717450	0.001086777254
d1-d16:
0.02783091521	0.09540829421	0.2166605812	0.3969654543	0.6633861019	1.114384577
1.860595292	2.946909051	4.707190216	7.879533544	14.06614646	24.89532465
42.77533641	72.38489957	124.8826967	400.7292806

In:
49
alpha:
0.009195850444
c1-c16:
0.05706710866	0.09881314520	0.1609767566	0.2506068985	0.2667054571	0.3378356675
0.6989434233	1.025892307	1.075144752	1.060559552	1.250387695	1.203223904
1.075150367	0.8170852148	0.3974594867	0.04867534037
d1-d16:
0.02959849403	0.1021395116	0.2336855772	0.4292015793	0.7331273453	1.289466357
2.134636110	3.418413170	5.597112169	9.714090090	17.72643776	31.20894852
53.80473775	93.77937281	163.8618301	291.8990852

Sn:
50
alpha:
0.009529134754
c1-c15:
0.05916461378	0.1022335854	0.1709155237	0.2564815451	0.2618779746	0.3889149352
0.7830263124	1.042153084	1.021526090	1.113945639	1.547088133	1.456307095
1.186899328	0.6540306349	0.1210803656
d1-d15:
0.03007011950	0.1041226030	0.2383383875	0.4375184909	0.7558985602	1.345297562
2.209134640	3.556752666	5.922443285	10.54678142	19.32214153	34.12707188
59.69217480	104.9982475	188.7025864

Sb:
51
alpha:
0.009666150188
c1-c15:
0.05997955838	0.1034598964	0.1749284594	0.2546809392	0.2547098591	0.4138351963
0.8064057108	1.013345988	0.9711180100	1.203678801	1.811106133	1.561653232
1.081338689	0.4567836834	0.05823194482
d1-d15:
0.02989425113	0.1036552333	0.2366945131	0.4334166388	0.7521959909	1.334920416
2.173559018	3.494034881	5.865939676	10.57287411	19.17452186	33.54779986
57.38322955	97.54761673	170.5183231

Te:
52
alpha:
0.009740974527
c1-c15:
0.06038270627	0.1039787584	0.1768325106	0.2503105231	0.2470934762	0.4269600968
0.8083642295	0.9703505785	0.9247366266	1.300582367	2.008423583	1.596713565
0.9641174946	0.3215435739	0.02756478070
d1-d15:
0.02952862141	0.1024520902	0.2331295677	0.4254742978	0.7396836590	1.302496788
2.102428718	3.366136035	5.674480093	10.24693661	18.30733719	31.75480325
53.75798063	90.54494043	158.0891320

I:
53
alpha:
0.009758151861
c1-c15:
0.06041387145	0.1038619794	0.1770030643	0.2445507130	0.2398573613	0.4336996465
0.8016397588	0.9247345143	0.8870967516	1.406923862	2.170933513	1.608744893
0.8370877278	0.2002977006	0.006651320313
d1-d15:
0.02900030715	0.1006215094	0.2280496409	0.4147056242	0.7212568279	1.259360754
2.017420484	3.217680777	5.446206141	9.811142421	17.33373832	30.16024307
51.58736172	88.74904745	170.5619742

Xe:
54
alpha:
0.009642388074
c1-c15:
0.05961500970	0.1022872345	0.1737483246	0.2366327896	0.2308061728	0.4242939133
0.7824790558	0.8864512436	0.8598464109	1.498250361	2.265619014	1.572402835
0.7442201689	0.1531105650	0.002698254637
d1-d15:
0.02809785775	0.09737070738	0.2197574914	0.3978512352	0.6891165325	1.193353466
1.899929979	3.022665413	5.146348722	9.245097131	16.16651224	27.94298657
47.47981202	81.78429408	181.5279953

Cs:
55
alpha:
0.009859775325
c1-c17:
0.06092627668	0.1047498245	0.1796699862	0.2347829415	0.2317730490	0.4566329890
0.7757938603	0.8020178229	0.7608283715	1.312826710	1.995098618	1.728490957
1.070128404	1.462023074	2.144186720	1.384733981	0.1924972434
d1-d17:
0.02820588922	0.09804081167	0.2206642561	0.3995633392	0.6999773476	1.196455951
1.880476717	2.952672360	4.889269852	8.205093852	13.34759065	22.37564164
41.27546561	79.20517110	139.5410389	236.4404926	402.8564794

Ba:
56
alpha:
0.01069037518
c1-c16:
0.06606878435	0.1152803175	0.2020849609	0.2408624663	0.2856102829	0.6309705377
0.8564497300	0.7685354062	1.184817020	1.985036057	1.803985155	1.654447206
2.282090088	2.659725183	1.489483547	0.1501006484
d1-d16:
0.03007130545	0.1057265665	0.2376360884	0.4363538461	0.8052570410	1.363719846
2.184862488	3.641693161	6.474162078	10.80093683	18.40324053	36.04557902
65.13217054	109.9531200	184.6965885	326.9821117

La:
57
alpha:
0.01072768572
c1-c16:
0.06619241879	0.1156849389	0.2015981635	0.2335346950	0.2887846536	0.6337215590
0.8229163514	0.7288620698	1.223144518	1.984370873	1.843452277	1.987518370
2.373160767	2.245442573	1.041626390	0.1194676198
d1-d16:
0.02962302744	0.1042018522	0.2330732815	0.4271692759	0.7882644513	1.320296126
2.104324810	3.508953070	6.182054011	10.21436679	17.50307560	34.04216787
60.93499786	102.4002452	168.3143066	282.4094001

Ce:
58
alpha:
0.01092734993
c1-c16:
0.06732557959	0.1183802661	0.2049703721	0.2299570483	0.3092690277	0.6514755859
0.8117549295	0.7483994943	1.213389171	1.876567770	1.662743475	1.566947674
2.172246825	2.497750544	1.318274860	0.1381972239
d1-d16:
0.02964090484	0.1045447615	0.2328670723	0.4282502537	0.7929355010	1.317013952
2.105287953	3.524091454	6.136039793	10.14179172	17.26391736	33.71094922
61.30174554	104.7980738	177.0602927	308.2699865

Pr:
59
alpha:
0.01116385682
c1-c16:
0.06860279784	0.1212115485	0.2072041764	0.2246357584	0.3232529992	0.6538675290
0.7848398124	0.7389380026	1.208671241	1.822427431	1.604172338	1.506532165
2.055340838	2.382148919	1.352455834	0.1772636779
d1-d16:
0.02974169052	0.1050736013	0.2325922018	0.4282128867	0.7898080091	1.296909219
2.065056617	3.447356070	5.943967754	9.804977627	16.69930260	32.52414314
58.86278251	99.86527735	167.1385311	286.2964914

Nd:
60
alpha:
0.01136367133
c1-c16:
0.06970263369	0.1240508406	0.2094334422	0.2213447148	0.3438353389	0.6650856685
0.7643611486	0.7386905585	1.216093599	1.755700822	1.527535668	1.450300507
1.978389616	2.327318844	1.334988506	0.1679898285
d1-d16:
0.02975336649	0.1053591076	0.2322148136	0.4294687438	0.7903955223	1.289462499
2.055379556	3.440164187	5.864076440	9.612098630	16.31764304	31.60755308
57.02182975	96.91189991	163.3445271	282.6486252

Pm:
61
alpha:
0.01141269869
c1-c16:
0.06990988796	0.1250631112	0.2089022213	0.2181924107	0.3554733081	0.6648843147
0.7470758721	0.7399559845	1.214558282	1.705825609	1.473653006	1.439616100
1.992503462	2.246152659	1.209707742	0.1631811683
d1-d16:
0.02937628950	0.1041341067	0.2287886081	0.4245378896	0.7781323386	1.264377007
2.016939066	3.379996352	5.728589498	9.382222845	15.96498630	31.09974160
56.79185532	97.22352357	162.5970698	275.1046517

Sm:
62
alpha:
0.01149312558
c1-c17:
0.07027679486	0.1263391600	0.2081960249	0.2153558526	0.3652864369	0.6603406423
0.7285484907	0.7361921790	1.196481052	1.648339311	1.421293707	1.351256111
1.813065381	2.125869844	1.338802221	0.2623671370	0.001255469338
d1-d17:
0.02908641132	0.1031823306	0.2258374817	0.4202937427	0.7653410778	1.237912931
1.973123292	3.300190523	5.557901371	9.082941511	15.41722079	29.71189204
53.29388914	89.59989203	147.3417657	245.3093464	960.7178632

Eu:
63
alpha:
0.01163347368
c1-c16:
0.07099242353	0.1284393619	0.2082092232	0.2141265170	0.3792820204	0.6583849676
0.7106437683	0.7366355989	1.189952485	1.600348901	1.373105488	1.350282711
1.872169224	2.150490477	1.180985219	0.1527845777
d1-d16:
0.02895556288	0.1028301816	0.2242228239	0.4193097450	0.7579663630	1.221008272
1.946026656	3.251603459	5.445087354	8.891111168	15.12339658	29.33359192
53.55505952	92.13643130	155.6367324	267.3327170

Gd:
64
alpha:
0.01158504359
c1-c16:
0.07061476721	0.1281506718	0.2055205819	0.2109474349	0.3817305874	0.6484112090
0.6870262917	0.7259766914	1.203193627	1.586524827	1.411052255	1.627514089
1.975218995	1.889668531	0.8850298254	0.09819810532
d1-d16:
0.02836827575	0.1007302415	0.2190558215	0.4103068916	0.7371796733	1.182745235
1.881967815	3.147434100	5.251285693	8.575718740	14.75522099	28.52549696
51.11568702	86.79711384	145.1519881	248.0830625

Tb:
65
alpha:
0.01169893816
c1-c17:
0.07116711544	0.1298472135	0.2045935404	0.2111682142	0.3890211652	0.6396458659
0.6812811850	0.7296637788	1.151679643	1.507437094	1.291142781	1.221839393
1.593329349	1.916811025	1.364231858	0.3212600468	0.002451937950
d1-d17:
0.02818808484	0.1001324361	0.2170294893	0.4080026207	0.7261553055	1.161496246
1.847415696	3.075746827	5.121455405	8.360875299	14.20779337	27.18339939
48.25670315	80.21916967	131.4485632	220.2505211	605.7324817

Dy:
66
alpha:
0.01201003078
c1-c17:
0.07284555256	0.1341596218	0.2057363601	0.2155304329	0.4112291135	0.6403694973
0.6638367374	0.7325314672	1.142905563	1.452801049	1.239025463	1.208758638
1.583928750	1.779443012	1.233683851	0.4185207351	0.03056331410
d1-d17:
0.02847997468	0.1013020585	0.2187470896	0.4148946050	0.7307283850	1.165432400
1.855165621	3.080597331	5.084188867	8.262142852	14.01795695	26.83899757
47.94806558	79.14381715	124.3062719	193.0779048	316.0043695

Ho:
67
alpha:
0.01233339806
c1-c17:
0.07456302697	0.1384703660	0.2059207150	0.2207054803	0.4267286215	0.6323717982
0.6443541953	0.7245971356	1.117495601	1.407297510	1.205567656	1.186495295
1.591680981	1.847615383	1.203505312	0.2825599144	0.004831827204
d1-d17:
0.02878818051	0.1024458876	0.2203637817	0.4207907982	0.7315707197	1.161011107
1.842943566	3.038654242	4.971440373	8.054127080	13.66469246	26.18349382
47.18208224	79.62045750	130.3208682	213.5719284	437.8240249

Er:
68
alpha:
0.01205962767
c1-c17:
0.07295404229	0.1355252241	0.2016368620	0.2181767187	0.4216015179	0.6251464684
0.6413399757	0.7261704655	1.104076008	1.369769782	1.170270900	1.138404641
1.480947025	1.768446777	1.256774756	0.3318256878	0.009726575370
d1-d17:
0.02773219026	0.09862612067	0.2121855029	0.4051365318	0.7041084634	1.119992687
1.784816359	2.952982072	4.840648263	7.853840751	13.32687701	25.39448222
45.14696720	75.21264343	122.6703365	200.9694656	365.9112295

Tm:
69
alpha:
0.01271349791
c1-c17:
0.07648153254	0.1436091971	0.2030964673	0.2299920729	0.4412778708	0.6105075483
0.6153348745	0.7150383659	1.081194261	1.328970156	1.136837278	1.110995041
1.441163207	1.701141191	1.234508242	0.3571616385	0.009894202318
d1-d17:
0.02877971320	0.1023203872	0.2189921571	0.4211754081	0.7177035944	1.130560297
1.786272898	2.920235347	4.745247927	7.681409540	13.03201628	24.78810426
44.06757299	73.20666504	118.4736425	193.5437387	375.4041426

Yb:
70
alpha:
0.01251987890
c1-c17:
0.07528516559	0.1412987948	0.1990696905	0.2275086642	0.4347084938	0.6017343040
0.6118808609	0.7152201322	1.068249899	1.296369951	1.108426121	1.087830602
1.421680195	1.696074560	1.203283581	0.3155448835	0.006433606261
d1-d17:
0.02792375976	0.09914513368	0.2119852279	0.4070817575	0.6922679295	1.091332411
1.728513022	2.834294739	4.618960920	7.492917246	12.72541319	24.19069435
43.14406819	72.29067313	118.4838785	195.8576887	399.5949544

Lu:
71
alpha:
0.01278233306
c1-c16:
0.07670036231	0.1450792345	0.1987341108	0.2388862723	0.4548798491	0.6000313096
0.5970940312	0.7282542666	1.088431303	1.268742649	1.132023589	1.408931539
1.739137199	1.680207026	0.7619398680	0.07856882493
d1-d16:
0.02810144892	0.09978035282	0.2132856851	0.4126061949	0.6972401412	1.100661733
1.751512717	2.872293463	4.646459518	7.527393736	12.97798927	24.87832381
44.56180352	76.96314659	133.2345197	242.7991570

Hf:
72
alpha:
0.01255942813
c1-c16:
0.07523249726	0.1415947847	0.1931009539	0.2295591286	0.4341449396	0.5794446824
0.5801043943	0.7074645084	1.077047228	1.274129537	1.206023860	1.559382446
1.710962402	1.459551289	0.6363509076	0.07070272850
d1-d16:
0.02719529778	0.09624712155	0.2049372596	0.3934255975	0.6611304727	1.037672266
1.642897072	2.694868632	4.372894327	7.115249420	12.33405589	23.35215461
41.42427721	70.32572250	118.0631159	204.8112115

Ta:
73
alpha:
0.01126570619
c1-c16:
0.06855884883	0.1297648387	0.1875419600	0.2164194595	0.4118683615	0.5665779888
0.5684900871	0.6836970218	1.058855278	1.283990520	1.274899092	1.621761370
1.647332502	1.337670298	0.5537505275	0.05298801594
d1-d16:
0.02418992312	0.08637234958	0.1863037126	0.3590331037	0.6123337649	0.9649074763
1.527382335	2.511352012	4.088737819	6.670343796	11.55811667	21.55855921
37.96275511	64.42067975	108.7158654	190.0015011

W:
74
alpha:
0.01135799869
c1-c16:
0.06859103801	0.1288967624	0.1831906962	0.2133240194	0.4064350239	0.5566084210
0.5546151174	0.6751024686	1.051485043	1.282999916	1.329654275	1.682567101
1.608597739	1.204190752	0.4328210544	0.02412132144
d1-d16:
0.02397060343	0.08501230040	0.1820844020	0.3492160647	0.5925783440	0.9326079479
1.477750491	2.432245535	3.944819937	6.415479087	11.06325389	20.40569743
36.24640792	62.30441899	107.3082545	201.5648127

Re:
75
alpha:
0.01099371791
c1-c16:
0.06646586150	0.1245316580	0.1779453802	0.2040671914	0.3846351120	0.5348902399
0.5379272903	0.6499224319	1.037739221	1.302072124	1.382282545	1.678416544
1.516059763	1.109353762	0.4172581013	0.03251385016
d1-d16:
0.02289071149	0.08108842954	0.1735308649	0.3308105127	0.5594065313	0.8749337731
1.376813391	2.265650693	3.690979266	6.021502044	10.36310576	18.93012844
33.44720685	57.18033313	97.44794347	174.3173146

Os:
76
alpha:
0.01434364833
c1-c15:
0.08547050226	0.1665106608	0.2009237356	0.3334495130	0.5485096425	0.5687668390
0.6362744187	1.028583069	1.332301049	1.436870524	1.672636424	1.453460504
1.043467662	0.3828174700	0.02716186973
d1-d15:
0.02950663462	0.1043616007	0.2273606855	0.4469696190	0.7447350400	1.210372987
2.047050671	3.403289185	5.602027442	9.663400454	17.59655243	31.16353733
53.74581546	92.71363471	169.1534715

Ir:
77
alpha:
0.01425364353
c1-c16:
0.08486822440	0.1649936930	0.1978142925	0.3310261244	0.5367607593	0.5492937275
0.6178567961	1.014708634	1.335525147	1.460984920	1.639742155	1.358099410
0.9580687099	0.3910475421	0.05175733657	0.0004108769866
d1-d16:
0.02893043939	0.1020973636	0.2224005323	0.4350939592	0.7217282664	1.168258684
1.968908008	3.256020276	5.335417694	9.139511815	16.48253117	28.98204620
49.27911121	82.32853308	138.7154135	855.2127637

Pt:
78
alpha:
0.01417682356
c1-c16:
0.08437615542	0.1637957383	0.1952470485	0.3302874931	0.5265477378	0.5301050825
0.6009557709	1.000995044	1.334015514	1.470656905	1.585087024	1.252899276
0.8890919530	0.4292602731	0.08460238153	0.0005637624363
d1-d16:
0.02840185566	0.1000458559	0.2181017794	0.4247995065	0.7018084263	1.132098056
1.901203941	3.123260484	5.086452199	8.636939639	15.38751856	26.63626486
44.23079634	71.85103657	119.7328265	545.2976863

Au:
79
alpha:
0.01349991646
c1-c16:
0.08037710435	0.1553000974	0.1870502921	0.3024070826	0.4972411899	0.5123818449
0.5424391047	0.9123430101	1.313566195	1.498013497	1.483884593	1.078594925
0.7506131983	0.3918258982	0.09140258139	0.001361428456
d1-d16:
0.02667059179	0.09384847467	0.2030245637	0.3940942203	0.6483128244	1.033248997
1.709623477	2.798981986	4.515089543	7.528087387	13.17063745	22.96667487
39.18832936	66.42429863	114.7716896	291.7664262

Hg:
80
alpha:
0.01375049576
c1-c16:
0.08178649590	0.1580711818	0.1877995271	0.3178655663	0.5028538482	0.4998428433
0.5740092759	0.9943529149	1.354514062	1.497292644	1.530848792	1.160936246
0.7982394370	0.3556976352	0.06113650047	0.0005262825459
d1-d16:
0.02683606098	0.09421280734	0.2049203654	0.3963945854	0.6510486246	1.044721426
1.753599092	2.872703823	4.663940690	7.863804769	13.91206292	24.35775939
41.36600172	68.75097034	114.8986456	427.2120014

Tl:
81
alpha:
0.01483765154
c1-c17:
0.08832706487	0.1710708310	0.2027568629	0.3843992045	0.5368273293	0.4983522895
0.7289439789	1.183426338	1.403742741	1.470033495	1.485961275	1.144875536
0.9471167765	0.8078156740	0.5418384242	0.1937819468	0.02564232954
d1-d17:
0.02869454664	0.1004778467	0.2244429732	0.4322865020	0.7172897724	1.193246104
2.050668865	3.345592535	5.491435325	9.373308813	16.52931990	28.27166214
47.54048560	80.99677461	135.2431614	214.2496874	344.1081383

Pb:
82
alpha:
0.01536813985
c1-c16:
0.09155952958	0.1764299490	0.2127835421	0.4189629722	0.5413317247	0.5077918782
0.8491290515	1.278844177	1.409547578	1.501351943	1.659386455	1.383821347
1.187197781	0.8305888197	0.2801725571	0.01382020895
d1-d16:
0.02941220221	0.1026593619	0.2330805963	0.4459428712	0.7456799526	1.274473759
2.198144968	3.597065390	5.986441732	10.42792145	18.73544619	32.67952595
56.29131032	96.66133973	167.0092148	317.1108003

Bi:
83
alpha:
0.01582788627
c1-c16:
0.09429337307	0.1798406910	0.2211377135	0.4385539503	0.5299367848	0.5114425619
0.9112250882	1.301430538	1.381954629	1.563238001	1.915284404	1.573202303
1.177658762	0.5993649809	0.1279485133	0.001639247145
d1-d16:
0.02996215568	0.1040788636	0.2389419375	0.4523112519	0.7573400279	1.310673647
2.239117612	3.653584978	6.121069016	10.80859020	19.54128063	34.13016762
58.10337984	97.27227115	164.1156770	393.4340519

Po:
84
alpha:
0.01571636281
c1-c15:
0.09369156061	0.1781548798	0.2211533099	0.4390403872	0.5179077110	0.5110058647
0.9435793174	1.302886010	1.348976562	1.649837497	2.169314297	1.689723680
1.080406017	0.4001332834	0.04760536678
d1-d15:
0.02940564747	0.1020037401	0.2348757055	0.4431412221	0.7424000908	1.294222999
2.203819601	3.595988327	6.067322669	10.80799782	19.45642377	34.01608435
57.90209432	97.28268294	165.2193184

At:
85
alpha:
0.01597228230
c1-c15:
0.09521425170	0.1791496790	0.2265411283	0.4461143711	0.5010572671	0.5135709612
0.9682430693	1.274655610	1.299185855	1.742990767	2.375745631	1.736150065
0.9536500965	0.2684728040	0.01684530396
d1-d15:
0.02955322085	0.1020772360	0.2364906935	0.4419994963	0.7398364058	1.296413393
2.180203390	3.533572525	5.964194514	10.61199555	18.89305864	33.01895377
56.29852390	95.33482418	168.5003529

Rn:
86
alpha:
0.01577616600
c1-c15:
0.09405267920	0.1763967909	0.2238478977	0.4390149393	0.4857773038	0.5029613002
0.9664835884	1.247198667	1.263841839	1.841408071	2.529363412	1.741795395
0.8582480767	0.1897429944	0.004071375690
d1-d15:
0.02884570978	0.09947576986	0.2303662859	0.4289087397	0.7158279798	1.253410957
2.095110819	3.383795211	5.734885592	10.20899575	17.99572870	31.31923890
53.53430258	92.64210462	193.7936347

Fr:
87
alpha:
0.01539833623
c1-c17:
0.09162415400	0.1712338038	0.2135376101	0.4147869697	0.4651721219	0.4531408018
0.8650492204	1.150676962	1.121760790	1.525309964	2.278036678	2.099840621
1.293462373	1.453821277	1.900786170	1.295919649	0.2342055733
d1-d17:
0.02778796524	0.09557771119	0.2193612544	0.4059268414	0.6687969472	1.145382781
1.890965660	2.979734221	4.848806722	8.250751455	13.78219326	23.38584337
42.10326234	78.51826465	134.5415318	220.8204181	368.7648170

Ra:
88
alpha:
0.01677202029
c1-c16:
0.1003179422	0.1823623200	0.2532636981	0.4714531741	0.4529209461	0.6074662445
1.096041399	1.168488980	1.355480615	2.177982789	2.243216272	1.925358264
2.262316177	2.560462975	1.457773677	0.2050226748
d1-d16:
0.03008266957	0.1028380220	0.2434914427	0.4455405663	0.7554789260	1.358485810
2.221832663	3.627821122	6.318158903	10.76419579	18.33517199	34.79332411
62.86683127	105.7075221	174.7827028	294.4301100

Ac:
89
alpha:
0.01660401666
c1-c16:
0.09938766989	0.1800433437	0.2527157457	0.4660705213	0.4392446649	0.6149414454
1.094347209	1.131734436	1.394445428	2.234819759	2.267301654	2.387606210
2.511191295	2.251578790	1.033995445	0.1154890995
d1-d16:
0.02945216999	0.1005769435	0.2383237166	0.4348910356	0.7378632690	1.327332189
2.159602508	3.528968163	6.173661254	10.44194672	17.97768715	34.41948558
60.34317105	99.60188089	163.3112845	278.7773130

Th:
90
alpha:
0.01665466779
c1-c16:
0.09975512642	0.1790556496	0.2562357853	0.4625300343	0.4233334736	0.6237805722
1.080207163	1.083073333	1.397833537	2.234159737	2.347519361	2.758164629
2.609115662	1.873263526	0.6782762525	0.08391087790
d1-d16:
0.02922812087	0.09955389788	0.2362491197	0.4287447628	0.7278905929	1.304225541
2.101976801	3.418142406	5.952759066	9.971480233	17.19622513	32.60773498
57.56033958	95.35211771	152.1623167	242.7879384

Pa:
91
alpha:
0.01679861966
c1-c16:
0.1007376044	0.1789092688	0.2628834339	0.4610680176	0.4119087463	0.6432562911
1.073837530	1.094219849	1.459551535	2.210189318	2.174310380	2.322396260
2.437914685	1.967630714	0.7979588054	0.1164171358
d1-d16:
0.02918275975	0.09915982624	0.2358274898	0.4260061835	0.7262226283	1.295834978
2.082624271	3.398279760	5.866423173	9.797306134	16.83890716	32.26779470
58.01726506	97.38969532	156.6743411	253.0464943

U:
92
alpha:
0.01680196595
c1-c16:
0.1008326850	0.1776683321	0.2655535360	0.4557776479	0.4004303621	0.6503186203
1.060726610	1.085473156	1.474715886	2.172265426	2.110708200	2.198662988
2.293325454	1.961523570	0.8568441569	0.1060364932
d1-d16:
0.02888358125	0.09795495958	0.2330007982	0.4192651883	0.7159708727	1.271142870
2.035012261	3.318412872	5.685625291	9.446125556	16.18119807	30.77330250
54.78401968	91.78260016	150.5589215	253.7015335

Np:
93
alpha:
0.01694270393
c1-c16:
0.1017694094	0.1772686657	0.2711381118	0.4509911793	0.3893596969	0.6609643748
1.045551487	1.076561463	1.486291287	2.137548608	2.055837691	2.130598916
2.224388787	1.915181773	0.8304588605	0.09515009266
d1-d16:
0.02883225297	0.09753474955	0.2320061095	0.4154180418	0.7114056233	1.253521166
1.997183541	3.249160081	5.519381145	9.137126986	15.65326115	29.78989835
53.21189912	89.57566926	148.4539844	253.9849356

Pu:
94
alpha:
0.01690214174
c1-c16:
0.1016200615	0.1759100086	0.2730111172	0.4448469987	0.3815545439	0.6626102784
1.033220813	1.091178793	1.480119055	2.055284634	1.929875463	1.679881620
1.855264297	1.961227304	1.090858560	0.1743333553
d1-d16:
0.02846934657	0.09619488296	0.2286801181	0.4084402173	0.7010940466	1.228335995
1.954190628	3.174851871	5.341150401	8.794378132	14.83720804	27.76113610
50.41533494	85.78889220	142.3745919	238.6921548

Am:
95
alpha:
0.01682785116
c1-c16:
0.1012140011	0.1741353362	0.2729725816	0.4370625832	0.3730136550	0.6616196733
1.021703115	1.091650557	1.479971472	2.013610540	1.877286257	1.611391932
1.768068637	1.913650098	1.106761346	0.1805320463
d1-d16:
0.02804891653	0.09463450210	0.2245745530	0.3998843888	0.6868515949	1.197448275
1.901925597	3.087637988	5.167996779	8.491424253	14.31781620	26.70392841
48.36427719	82.34375863	137.3287035	232.2823873

Cm:
96
alpha:
0.01701529445
c1-c16:
0.1025333115	0.1744234867	0.2816719871	0.4336432355	0.3691338445	0.6931543869
1.022116148	1.091577335	1.530076895	2.004875837	1.853259989	1.918892031
2.011993855	1.776626096	0.8149554466	0.1055446956
d1-d16:
0.02809897361	0.09468146193	0.2247933382	0.3992686419	0.6926301089	1.198049467
1.901246386	3.101011546	5.178911788	8.501096833	14.53226439	27.49387497
48.94828089	82.48876611	137.9759047	242.3224504

Bk:
97
alpha:
0.01697083931
c1-c16:
0.1022558970	0.1726619667	0.2800187907	0.4225836690	0.3571725033	0.6620080833
0.9917076215	1.087768646	1.472430941	1.932484954	1.779431613	1.509646007
1.663172610	1.813164134	1.069599918	0.1884684236
d1-d16:
0.02773345752	0.09327088581	0.2205236897	0.3897812768	0.6719173183	1.150683957
1.813447528	2.926005733	4.847443786	7.947162446	13.41290342	24.98803658
45.49213245	77.95268853	130.1666619	219.7264734

Cf:
98
alpha:
0.01720713592
c1-c16:
0.1038629723	0.1732519554	0.2885133749	0.4167306231	0.3552241760	0.6784341762
0.9821737302	1.080672310	1.449189335	1.864470801	1.717356206	1.420155819
1.519947940	1.777722367	1.179129339	0.2219720343
d1-d16:
0.02786417977	0.09361032108	0.2209176425	0.3894157959	0.6763427752	1.146017538
1.800495972	2.892586394	4.736417139	7.698704734	12.91119292	23.74032396
42.33746069	72.01237933	121.5758696	209.7148535

Es:
99
alpha:
0.01729299167
c1-c16:
0.1045341474	0.1729982755	0.2935898055	0.4104948213	0.3568002872	0.6979791051
0.9862472651	1.097191160	1.461698464	1.812081679	1.642712658	1.392991091
1.518667936	1.726054842	1.088708259	0.1978805416
d1-d16:
0.02774196790	0.09316910758	0.2194418494	0.3864102892	0.6764865446	1.139569614
1.794079129	2.890807771	4.717424373	7.640124482	12.78507751	23.54280142
42.38456752	72.44090537	122.0204740	209.0779663
