# Supplementary material for: New benchmarks in the modelling of X-ray atomic form factors
Source: Acta Crystallogr A Found Adv. 2023 Jun 2;79(Pt 4):318–30. doi: 10.1107/S2053273323003996 (PMC10317139; doi:10.1107/S2053273323003996)
Supplement: Supplementary file 7 [file a-79-00318-sup7.txt]

He:
2
alpha:
0.0006907846838
c1-c10:
0.004674560138	0.01024820205	0.01916620121	0.03325404062	0.05359016693	0.07751716182
0.09418984449	0.08181873912	0.03758988197	0.005235358394
d1-d10:
0.05554522939	0.2072114979	0.5087794047	1.058753480	2.027109801	3.707098467
6.638770040	11.83618095	21.12580244	38.45605141

Li:
3
alpha:
0.001032355017
c1-c14:
0.006971148873	0.01512536423	0.02732861144	0.04364529933	0.06240926933	0.08378356572
0.1118189319	0.1755402298	0.3272238231	0.6060751714	0.8808599279	0.7223254841
0.2145950388	0.007495247043
d1-d14:
0.05529312682	0.2057123750	0.5016139435	1.027660088	1.917973796	3.453282511
6.291480728	11.67788877	21.47888263	38.66974017	67.72708114	115.4144644
194.5889195	360.4716652

Be:
4
alpha:
0.001373233228
c1-c13:
0.009255420425	0.01990649381	0.03523201824	0.05484536675	0.07764342722	0.1127215220
0.1934639899	0.3675318965	0.6354030738	0.8050885622	0.5863763897	0.1525170886
0.002638552036
d1-d13:
0.05513051319	0.2049385002	0.5006238181	1.037296485	1.988638650	3.683203707
6.703774531	12.02125833	21.28042912	37.19555805	64.48118149	113.0814464
249.4878151

B:
5
alpha:
0.001730431680
c1-c12:
0.01167091823	0.02497378183	0.04342948032	0.06698435631	0.1019422394	0.1718081107
0.3055861804	0.5026303058	0.6590262543	0.5856583918	0.2771934016	0.04252901925
d1-d12:
0.05563021807	0.2074768890	0.5108994176	1.075217330	2.103405830	3.917549193
6.984267926	12.11022994	20.77488070	35.70815419	62.45513024	115.1089246

C:
6
alpha:
0.002076275092
c1-c12:
0.01396752887	0.02951299680	0.05042441784	0.07937975013	0.1306426692	0.2265916124
0.3754990881	0.5290529627	0.5511411133	0.3654068640	0.1166818183	0.007044555129
d1-d12:
0.05559918706	0.2074255870	0.5127753064	1.087534764	2.124122763	3.882751516
6.779701341	11.62611917	19.90082172	34.36640144	61.12396885	119.2100942

N:
7
alpha:
0.002379597560
c1-c12:
0.01587628399	0.03276241596	0.05469663972	0.08739808256	0.1478300301	0.2529355914
0.3888840038	0.4809410071	0.4258829115	0.2368719121	0.07192586399	0.009238418388
d1-d12:
0.05444525515	0.2018860852	0.4952627596	1.035939179	1.974970355	3.538341833
6.124567704	10.44496801	17.72183744	29.79998987	49.11788236	80.55108897

O:
8
alpha:
0.002772852370
c1-c11:
0.01854535107	0.03839052126	0.06620506531	0.1148085614	0.2003261435	0.3144684852
0.4078261146	0.4070478543	0.2837968949	0.1153465788	0.01687277559
d1-d11:
0.05566223401	0.2084824869	0.5221984113	1.117779363	2.157865528	3.872422113
6.670196756	11.30248163	19.13666079	32.72983405	57.89509501

F:
9
alpha:
0.003087415379
c1-c12:
0.02050924669	0.04182450792	0.07232793908	0.1261090059	0.2109028805	0.3083875522
0.3752562507	0.3514881518	0.2182470888	0.06976122809	0.006179380896	0.0001654699393
d1-d12:
0.05498129500	0.2054844289	0.5122521331	1.078093989	2.032597095	3.574291353
6.094707977	10.38428760	17.91021579	31.26465422	56.09954486	706.6317915

Ne:
10
alpha:
0.003358312192
c1-c12:
0.02209573708	0.04428552236	0.07660925377	0.1341554399	0.2208833727	0.3047363429
0.3309001664	0.2722424924	0.1653840406	0.06592598499	0.01120807644	0.0001635730746
d1-d12:
0.05364072575	0.1993235274	0.4913777371	1.017020778	1.902234024	3.347522822
5.667733199	9.335926592	15.06252838	24.33169644	40.21111259	133.3289129

Na:
11
alpha:
0.003673271972
c1-c14:
0.02403396099	0.04785257548	0.08344094882	0.1432046453	0.2230395436	0.2938802565
0.3104894151	0.2667419732	0.2735823444	0.4630948664	0.8429651553	1.080446805
0.6367698070	0.08627152664
d1-d14:
0.05328201177	0.1980158017	0.4855156485	0.9884175853	1.812557710	3.161508183
5.447854269	9.520005414	17.05334720	30.43126767	53.62519487	93.01636279
159.0739845	275.3718357

Mg:
12
alpha:
0.004163320412
c1-c12:
0.02742777153	0.05641624267	0.1069444901	0.1933315595	0.2846808295	0.3215390730
0.3285015038	0.5131415235	0.9640974033	1.303454559	0.9175850431	0.1875777353
d1-d12:
0.05569908683	0.2113702422	0.5343348318	1.130851745	2.179434781	4.047571617
7.691257683	15.01874152	27.90567873	50.03297603	88.31742378	157.9101435

Al:
13
alpha:
0.004526267241
c1-c12:
0.02974214565	0.06179945308	0.1198715900	0.2121374367	0.2908008116	0.3156973046
0.4324590123	0.8426119804	1.329146586	1.347434930	0.7573929786	0.1523534517
d1-d12:
0.05594760543	0.2134176272	0.5403032448	1.146469774	2.235595351	4.279686232
8.447447582	16.03532088	29.10001564	52.17453622	94.80060046	177.0971424

Si:
14
alpha:
0.004828160253
c1-c12:
0.03153174408	0.06550443027	0.1258661437	0.2112317232	0.2714002498	0.3047663810
0.4928324393	0.9344202361	1.332344503	1.237757853	0.6454014751	0.1152343115
d1-d12:
0.05535212105	0.2107164244	0.5272839306	1.101467547	2.120005685	4.033743125
7.710330947	13.96174999	24.49872525	42.71647158	75.14608118	135.8218059

P:
15
alpha:
0.005160094908
c1-c12:
0.03357830504	0.07028035310	0.1345145438	0.2146162265	0.2591264199	0.3149482058
0.5736314175	1.022551524	1.301305106	1.050878979	0.4458088991	0.05913758437
d1-d12:
0.05522720540	0.2104355968	0.5235006884	1.087513716	2.090698362	3.967058183
7.292038272	12.77124725	22.01609622	37.97599631	65.86816012	116.3033568

S:
16
alpha:
0.005451996377
c1-c12:
0.03529925419	0.07400242530	0.1390865900	0.2107690392	0.2482560220	0.3375420212
0.6288513233	1.018125978	1.180870684	0.8894106279	0.3562640971	0.04558243626
d1-d12:
0.05466369434	0.2076683641	0.5111157820	1.051130418	2.014690254	3.799640494
6.754865630	11.45205575	19.19622450	32.30935853	54.86567890	95.16433429

Cl:
17
alpha:
0.005636974044
c1-c12:
0.03616416634	0.07479178886	0.1349615839	0.1929066546	0.2215002713	0.3093498424
0.5884198394	0.9630726984	1.116231186	0.8377828889	0.3392541490	0.04425569448
d1-d12:
0.05301130757	0.1991840651	0.4797423988	0.9604849724	1.781731178	3.218619964
5.558454075	9.329824804	15.58788699	26.17651823	44.39366256	77.38897927

Ar:
18
alpha:
0.006120145244
c1-c12:
0.03948125095	0.08419138368	0.1532921977	0.2113423709	0.2597424147	0.4440332524
0.7499354419	0.9744287667	0.9205708653	0.5595256718	0.1665743749	0.01228869952
d1-d12:
0.05464843128	0.2075765165	0.5067630213	1.045157550	2.043938824	3.749085708
6.304647637	10.24072700	16.60826103	27.26833122	45.55118404	78.90243762

K:
19
alpha:
0.006408568153
c1-c14:
0.04121745333	0.08793777207	0.1555309769	0.2062789153	0.2722517877	0.4989916927
0.8138051128	0.9672541287	0.7947537056	0.6285931145	1.030959339	1.713666472
1.449777062	0.3182117108
d1-d14:
0.05420998959	0.2050653149	0.4965553391	1.020700816	1.997678450	3.608019263
6.065286027	10.05484912	17.09512619	31.59819473	59.48661176	105.4889778
181.9090158	315.0254530

Ca:
20
alpha:
0.006649787662
c1-c14:
0.04259015800	0.09038370565	0.1546722237	0.1997283454	0.2864623546	0.5464766935
0.8412664285	0.8935169548	0.7575122178	1.146707498	1.919705380	1.983650343
0.9295325364	0.1149115662
d1-d14:
0.05338642768	0.2005841399	0.4806499655	0.9822484698	1.915180182	3.426702575
5.787997019	9.780784987	17.60044379	33.14009733	57.80959562	97.01035215
159.6827791	264.2747678

Sc:
21
alpha:
0.007017393169
c1-c14:
0.04501878377	0.09629883088	0.1608628451	0.2064745988	0.3303256979	0.5985869619
0.8061098036	0.7894431724	0.7429626334	1.113642314	1.701944107	1.722382105
0.8653880573	0.1254750939
d1-d14:
0.05378248387	0.2021248908	0.4852576284	1.005549323	1.964157250	3.448665944
5.731123283	9.511323499	16.65102221	29.80687038	51.06397620	84.99954891
139.1906456	231.3280322

Ti:
22
alpha:
0.007286515334
c1-c14:
0.04666042626	0.09934749106	0.1608109875	0.2075665612	0.3523396561	0.6174441850
0.7991697861	0.7788480671	0.8102774902	1.206931632	1.604870849	1.381766253
0.6210025706	0.08383265038
d1-d14:
0.05330965559	0.1992734833	0.4757618193	0.9861640236	1.900903375	3.304346701
5.519001763	9.372995305	16.92121929	30.48062647	52.21071597	85.69934263
137.2006658	224.6643788

V:
23
alpha:
0.007802508479
c1-c13:
0.05038600668	0.1092045346	0.1743178371	0.2461938046	0.4703561565	0.7408816029
0.8108361881	0.7530671986	0.9459451692	1.389754960	1.536348315	0.9093148230
0.1616464843
d1-d13:
0.05492800797	0.2067329535	0.5026915162	1.087702061	2.124237418	3.753979128
6.475217063	11.49342925	20.99898454	37.33644675	64.32384052	108.8101914
186.7469901

Cr:
24
alpha:
0.007900009214
c1-c14:
0.05062349664	0.1070653694	0.1638543142	0.2218650436	0.3865963268	0.6055656440
0.7399134158	0.7367170932	0.7449222687	0.8598755230	0.9860180184	0.8837149426
0.4210451830	0.06347626481
d1-d14:
0.05309421093	0.1970587889	0.4696009332	0.9773587918	1.810400707	3.048692262
5.033096481	8.535314451	15.11987033	27.09559966	47.88308661	82.21862008
136.8379224	226.8558689

Mn:
25
alpha:
0.008464549207
c1-c13:
0.05481673043	0.1177160441	0.1800950711	0.2869851137	0.5404339870	0.7362037847
0.7330027727	0.7165433475	0.9153269727	1.250131375	1.261565693	0.6255521349
0.08065973008
d1-d13:
0.05498289461	0.2056963283	0.5033120216	1.099979320	2.100157830	3.699562693
6.429462230	11.46465909	20.61723210	36.32356147	62.76576849	107.0536496
184.5788936

Fe:
26
alpha:
0.008727754529
c1-c13:
0.05647635908	0.1197845620	0.1798142709	0.2954356847	0.5369051746	0.7017742039
0.6887582715	0.6727503960	0.8394523923	1.133576478	1.187046484	0.6495092070
0.09547691792
d1-d13:
0.05450932015	0.2027222318	0.4951084128	1.070374769	2.009370892	3.505915751
6.036217029	10.58725867	18.77240557	32.91852019	56.75975698	97.14525393
169.2807737

Co:
27
alpha:
0.009101942572
c1-c13:
0.05910532953	0.1246619217	0.1871493884	0.3295129513	0.5777862370	0.7082795095
0.6804421814	0.6939179605	0.8673698895	1.093387350	1.006659415	0.4621742463
0.05457957319
d1-d13:
0.05486576827	0.2038696750	0.5031461223	1.091689636	2.050101417	3.621572593
6.385622812	11.50964097	20.61328757	35.86778089	60.94496171	102.4571686
175.4518390

Ni:
28
alpha:
0.009356679524
c1-c13:
0.06071585197	0.1262093087	0.1881978810	0.3358796679	0.5628991223	0.6649111695
0.6297938310	0.6373263760	0.7997344135	1.033197645	0.9809968208	0.4758890267
0.06410437022
d1-d13:
0.05437324101	0.2009288399	0.4954460368	1.059199990	1.960400950	3.420056925
5.914411192	10.37523268	18.40052304	32.40059081	55.78671094	94.43574894
162.0947979

Cu:
29
alpha:
0.009828258982
c1-c12:
0.06421752679	0.1331442474	0.2054643352	0.3933221062	0.6276663510	0.7015795131
0.6658444054	0.6614106349	0.7054641900	0.7590536291	0.5510265363	0.1227982840
d1-d12:
0.05536032968	0.2053065734	0.5172187582	1.117363789	2.108110788	3.811867380
6.940414155	12.88838993	24.35619625	46.10424413	85.11785640	156.9418643

Zn:
30
alpha:
0.009963651820
c1-c13:
0.06479817455	0.1314525264	0.1998472745	0.3714560834	0.5738832471	0.6344155237
0.6005068880	0.6287051034	0.7683322725	0.9084315501	0.7878817690	0.3475423810
0.03824288076
d1-d13:
0.05411005712	0.1988097329	0.4947158549	1.039995257	1.912807807	3.365719650
5.932548711	10.63539933	19.06021106	33.12393272	55.83447021	93.48613404
160.6286833

Ga:
31
alpha:
0.01035189292
c1-c14:
0.06757240502	0.1357933975	0.2127661538	0.4031335302	0.5870256808	0.6114447413
0.5859615403	0.7067621498	0.9964607853	1.176027673	0.9623345687	0.5235392817
0.1589807239	0.01345777509
d1-d14:
0.05451262090	0.2004255787	0.5044821936	1.057175402	1.951070248	3.470194214
6.231521566	11.30870991	20.06006568	34.67392859	59.12009796	98.95936798
161.8103148	263.6652375

Ge:
32
alpha:
0.01047529050
c1-c13:
0.06806929259	0.1340344164	0.2082946500	0.3843605314	0.5453995563	0.5638244904
0.5564283909	0.7554785803	1.165624186	1.385243216	1.084019682	0.4518251477
0.05326134386
d1-d13:
0.05329786628	0.1943853415	0.4837080811	0.9912757414	1.794526308	3.134898293
5.560323103	10.04313122	17.76968578	30.92630858	53.82330324	94.07465904
166.6069194

As:
33
alpha:
0.01090711995
c1-c13:
0.07120228184	0.1391242333	0.2263603103	0.4203932525	0.5567478248	0.5394543174
0.5831096584	0.9280498737	1.380544105	1.414098465	0.8554588018	0.2150160354
0.005220385326
d1-d13:
0.05394165706	0.1973585809	0.4976525120	1.020427709	1.865708359	3.319349193
5.996157118	10.65889662	18.45708359	31.89715435	55.47214391	97.81059379
203.9825931

Se:
34
alpha:
0.01119869052
c1-c14:
0.07312515370	0.1410885444	0.2351770717	0.4288058440	0.5384008895	0.5064000763
0.5974034970	0.9377769666	1.267331803	1.296567348	0.8524497465	0.3032353843
0.04164490313	0.0002071804401
d1-d14:
0.05375280029	0.1964562548	0.4957481067	1.007413927	1.836561265	3.273625719
5.873159696	9.966329761	16.12603200	25.98257640	42.18473577	67.86265606
110.6028158	543.9107292

Br:
35
alpha:
0.01165331901
c1-c13:
0.07643278976	0.1466743892	0.2576301336	0.4588071707	0.5275661775	0.4831009565
0.6497822678	1.059123919	1.401864577	1.247010099	0.6298097235	0.1221333541
0.001914146679
d1-d13:
0.05445962752	0.2001018189	0.5103659379	1.038482973	1.911736220	3.453505668
6.043379671	9.886940623	16.04614097	26.49404640	44.41792622	76.14226557
151.2878215

Kr:
36
alpha:
0.01196248835
c1-c12:
0.07846910504	0.1491336618	0.2689038356	0.4646101876	0.5092544619	0.5051935645
0.8307810166	1.286267748	1.390281801	0.9839001401	0.3751842980	0.04371769150
d1-d12:
0.05434565828	0.1998436433	0.5090438633	1.029619026	1.904369712	3.526919986
6.278090553	10.46018947	17.10840112	27.99956336	46.40856387	79.57592566

Rb:
37
alpha:
0.01236452026
c1-c14:
0.08128383049	0.1539390545	0.2891793602	0.4820252634	0.4978462242	0.5894277087
1.081449316	1.456215270	1.244766659	0.8545832733	1.260758282	1.986401261
1.503022484	0.2886959035
d1-d14:
0.05471202591	0.2022087356	0.5169261693	1.048245442	1.977550977	3.805157252
6.777631674	11.48166946	19.59231373	36.07475955	69.39250917	122.7993993
208.6940850	354.6768407

Sr:
38
alpha:
0.01262790358
c1-c14:
0.08287731396	0.1556820889	0.2960096064	0.4719426138	0.4662944785	0.6020389756
1.092612309	1.371231808	1.126138754	1.231335408	2.186704126	2.527136496
1.315947465	0.1710167792
d1-d14:
0.05435218157	0.2009337839	0.5100660022	1.024920596	1.926821305	3.661621155
6.331680821	10.54207446	18.06140267	33.92540593	60.45097669	102.4875127
170.3473605	285.8830309

Y:
39
alpha:
0.01293933296
c1-c14:
0.08485784159	0.1588712949	0.3074238734	0.4691769266	0.4553320094	0.6960863729
1.225363572	1.360750388	1.171392433	1.615337796	2.267891536	1.953449959
0.8003962182	0.09253593468
d1-d14:
0.05424013339	0.2010759433	0.5080591433	1.018420947	1.941408150	3.721034086
6.440647478	10.92672666	19.50333042	35.76493187	61.47639697	101.4674192
163.1304172	264.9095035

Zr:
40
alpha:
0.01330188959
c1-c13:
0.08723501223	0.1635741998	0.3224052879	0.4673274303	0.4576148382	0.8092477041
1.314560911	1.346515088	1.325625159	1.877409929	2.229705607	1.462798395
0.2887125951
d1-d13:
0.05436811837	0.2025893220	0.5101217636	1.024058533	1.996365634	3.814210857
6.591670966	11.38683880	20.86156829	37.92316880	66.14538952	113.5840698
198.0915475

Nb:
41
alpha:
0.01361686162
c1-c14:
0.08917632750	0.1674862449	0.3321357820	0.4565315674	0.4551801610	0.8309486305
1.252380651	1.284335502	1.201062219	1.322502773	1.428916996	1.191122380
0.5901681174	0.09643189943
d1-d14:
0.05426234897	0.2029373511	0.5076696442	1.017492423	2.002032056	3.725688152
6.274758037	10.42581379	17.65194002	30.12313991	50.89885992	84.16024850
136.8254803	227.8771776

Mo:
42
alpha:
0.01393606301
c1-c14:
0.09111868099	0.1718029694	0.3414418813	0.4445236188	0.4678917176	0.8886424422
1.267955706	1.289558014	1.240576688	1.315057734	1.327564870	1.000881949
0.3847755431	0.03886001175
d1-d14:
0.05417395402	0.2034326828	0.5054836489	1.013099348	2.019368877	3.686176475
6.172407108	10.30391581	17.61500814	30.37308445	52.30942083	89.00413830
148.4920127	249.3174593

Tc:
43
alpha:
0.01394203536
c1-c14:
0.09047621799	0.1682144318	0.3242952790	0.4064013145	0.3939790743	0.6847318735
1.059054794	1.222525312	1.221592549	1.374894962	1.613141268	1.482783676
0.7093632453	0.08706438104
d1-d14:
0.05272176510	0.1964569566	0.4786654834	0.9346323943	1.768816406	3.056641243
4.860062740	7.806175711	13.17359213	22.94541146	39.65460302	67.55913950
114.1989867	196.5231982

Ru:
44
alpha:
0.01462018816
c1-c13:
0.09527151252	0.1826945258	0.3607058286	0.4235266556	0.5610449375	1.086681954
1.370487077	1.328344700	1.260521468	1.192186782	1.024917328	0.5622689938
0.09230197491
d1-d13:
0.05418642152	0.2055504114	0.5046125270	1.022156110	2.108701810	3.790158383
6.489150008	11.29011094	20.09187468	36.04208908	64.39309986	112.8228885
198.3441085

Rh:
45
alpha:
0.01475635120
c1-c14:
0.09564002536	0.1828406339	0.3531471482	0.4006437830	0.5409732288	1.029320360
1.278815231	1.189240820	1.010801856	0.9231525864	0.9214030524	0.8057626535
0.4239775798	0.06695226219
d1-d14:
0.05333117569	0.2017510154	0.4887512981	0.9796939253	1.984878910	3.496182694
5.849506087	9.730837798	15.89665499	25.36026653	41.54997606	69.99723734
117.5904282	200.2637661

Pd:
46
alpha:
0.01516965407
c1-c13:
0.09820374537	0.1908724484	0.3639064445	0.3944663162	0.6002681176	1.068376476
1.272819436	1.227258413	1.068958843	0.7845931154	0.3993505782	0.09469493237
0.002811235402
d1-d13:
0.05363177375	0.2043416542	0.4931845483	1.002391525	2.035108571	3.530231204
5.862792938	9.803495823	16.67041856	28.58071864	49.51108304	87.94630639
182.9907537

Ag:
47
alpha:
0.01554081196
c1-c13:
0.1003991781	0.1981456672	0.3710083848	0.3935028909	0.6940913749	1.174725378
1.288877530	1.168243442	1.019123389	0.8895302537	0.7882732713	0.4776496411
0.09164986810
d1-d13:
0.05374998866	0.2059121204	0.4948739937	1.024094537	2.090028251	3.655360348
6.201502782	10.58864344	18.38517397	32.65871067	58.10786660	101.0353782
176.9346217

Cd:
48
alpha:
0.01582599212
c1-c13:
0.1018850486	0.2030023699	0.3703598681	0.3876824101	0.7356966742	1.187723744
1.255126227	1.138709301	1.102139922	1.185084870	1.037391109	0.4589507392
0.05476227829
d1-d13:
0.05352765706	0.2054569527	0.4902030869	1.023642029	2.061622745	3.586956687
6.119420652	10.63024736	18.86567593	33.48288824	58.04298264	98.40596434
168.1527834

In:
49
alpha:
0.01601476802
c1-c14:
0.1026052742	0.2050673556	0.3632878736	0.3760133718	0.7318044043	1.145413148
1.187338494	1.087960849	1.171735686	1.398554480	1.369093208	0.9623113919
0.4043423077	0.04868280487
d1-d14:
0.05295058304	0.2029219797	0.4793918837	1.000166688	1.972707187	3.384376306
5.714941805	9.898356106	17.53272731	30.33855555	50.97278497	85.30305942
144.4148254	251.6542177

Sn:
50
alpha:
0.01648940584
c1-c13:
0.1055210354	0.2158357774	0.3698825243	0.4027382698	0.8519540013	1.193664978
1.124805659	1.098592510	1.455146677	1.780388140	1.513294708	0.7263910501
0.1133559065
d1-d13:
0.05345201624	0.2063049895	0.4873586590	1.053481932	2.059839210	3.566449622
6.132088418	10.87153128	19.31489406	33.29563657	56.88883029	97.84625774
171.2410419

Sb:
51
alpha:
0.01674468615
c1-c13:
0.1067243722	0.2199327960	0.3636440479	0.4069819345	0.8639918289	1.145432361
1.042175664	1.094637320	1.589212650	1.927304770	1.533785503	0.6640900972
0.09680211945
d1-d13:
0.05313986044	0.2050162728	0.4810319566	1.047332344	2.004922255	3.433736554
5.861689827	10.33023173	17.87896641	30.08914765	50.35544403	84.30607863
143.7386241

Te:
52
alpha:
0.01707363467
c1-c13:
0.1084891416	0.2263511595	0.3600942688	0.4334375230	0.9298320998	1.141852044
1.003234297	1.258617871	1.853323712	1.963814783	1.307053070	0.4125744237
0.02426411685
d1-d13:
0.05310411162	0.2051579035	0.4798534857	1.064520000	2.015685835	3.486144459
6.112715611	10.94174437	18.55641849	30.68762067	50.77914335	85.59344386
154.7332394

I:
53
alpha:
0.01688582526
c1-c13:
0.1063788780	0.2176577203	0.3383619218	0.3811083532	0.8062436398	1.046436639
0.9275428969	1.135830873	1.791899819	2.041982541	1.480880534	0.5753983835
0.07071670494
d1-d13:
0.05128889502	0.1957415571	0.4496837688	0.9613137391	1.774616214	2.976790796
5.046650681	8.882481039	14.89002111	24.29419843	39.48322349	64.61111002
109.0519708

Xe:
54
alpha:
0.01734300191
c1-c13:
0.1090820527	0.2273210516	0.3370513827	0.4191143714	0.8602206659	0.9973093776
0.8691150944	1.271446043	1.941117288	2.010068743	1.288021952	0.4129519220
0.03468285115
d1-d13:
0.05172275458	0.1980992606	0.4554349139	0.9955700775	1.805727832	3.016911483
5.152708420	8.981552901	14.74617130	23.76973948	38.38346182	62.64686306
106.5702508

Cs:
55
alpha:
0.01816639192
c1-c14:
0.1145636942	0.2479870844	0.3465995527	0.5594937309	1.045673059	0.9797695691
1.170126037	2.030595909	2.199219568	1.417532956	1.380439087	2.401995055
2.116608652	0.4815858101
d1-d14:
0.05338022341	0.2067315222	0.4839003117	1.115125138	2.046962577	3.625460319
6.815711882	11.85041326	20.04548825	35.28516514	70.20372240	129.1128940
222.2970361	379.8971603

Ba:
56
alpha:
0.01861640670
c1-c13:
0.1172659423	0.2574539977	0.3452373126	0.6350590527	1.084235886	0.9562116042
1.549019905	2.346006025	1.871533099	1.985216381	3.466420009	2.958931508
0.6768854676
d1-d13:
0.05376429558	0.2084977680	0.4922524003	1.144872941	2.107410325	3.888096233
7.498520327	13.12730076	23.38992266	47.31951919	87.75850117	154.4821512
271.3566578

La:
57
alpha:
0.01877334489
c1-c14:
0.1177326448	0.2575371295	0.3338985879	0.6221795017	1.014526153	0.8513101049
1.283476483	1.997243483	1.863303423	1.607248411	2.422501939	3.089175638
1.981889363	0.3528728548
d1-d14:
0.05317889966	0.2050412255	0.4819022802	1.100331239	1.982163212	3.537552346
6.469963475	10.68316106	17.51263808	30.44676838	53.47275624	90.98386928
153.1391841	261.3690810

Ce:
58
alpha:
0.01872789263
c1-c14:
0.1167223350	0.2520872940	0.3196927388	0.5768262389	0.9546853170	0.8363251034
1.196265392	1.956456908	1.907015988	1.625872104	2.399746176	2.999413235
1.897042674	0.3363486826
d1-d14:
0.05197638342	0.1985717355	0.4614185106	1.028653424	1.823763166	3.186123948
5.823906875	9.762755815	16.25938996	28.95123207	51.98331475	89.08238862
150.1463215	256.2110534

Pr:
59
alpha:
0.01962624991
c1-c13:
0.1229060666	0.2724049357	0.3412959568	0.7367821586	1.034456015	0.9730361992
1.684049428	2.133902308	1.585000122	1.914872772	3.117284048	2.505203667
0.5442434578
d1-d13:
0.05380518809	0.2070306582	0.5002015037	1.128948293	2.072405574	3.941984339
7.324232109	12.74627413	23.04824828	46.10577084	84.10169262	147.1478140
257.9536196

Nd:
60
alpha:
0.01961576673
c1-c14:
0.1221588275	0.2671505471	0.3277558874	0.6836391368	0.9701385853	0.8811977553
1.374278343	1.892740169	1.611354593	1.317048828	2.169469164	2.828894062
1.820079416	0.3180183362
d1-d14:
0.05274060350	0.2010892987	0.4807212317	1.058753443	1.901466270	3.462625616
6.254873242	10.48870498	17.62430903	32.19952541	58.18314786	98.45832342
163.7072373	276.7076098

Pm:
61
alpha:
0.01973207677
c1-c14:
0.1224280434	0.2654956224	0.3212011633	0.6643655162	0.9244207127	0.8358638078
1.242750669	1.777364794	1.632293042	1.271742350	2.043730020	2.859342199
1.914610525	0.3445743372
d1-d14:
0.05211077421	0.1973479595	0.4708972919	1.017832660	1.804040420	3.209831896
5.694882490	9.463825133	15.75344475	28.44903414	52.91704271	91.95617269
155.9818046	266.9855264

Sm:
62
alpha:
0.01998343404
c1-c14:
0.1237589157	0.2671587179	0.3223910356	0.6816212795	0.9159865674	0.8510704057
1.294479637	1.759348067	1.528684648	1.222209217	1.997445383	2.744457507
1.828626609	0.3353088454
d1-d14:
0.05191629056	0.1956774686	0.4703493403	1.004627474	1.785844556	3.214103486
5.714322799	9.545059527	15.96308968	28.85440245	52.83971669	91.01711601
153.5908966	261.7518401

Eu:
63
alpha:
0.02067878222
c1-c14:
0.1285259690	0.2783994983	0.3475672164	0.7663758453	0.9226497907	0.9213137342
1.466753121	1.788787849	1.387470087	1.389021502	2.307709852	2.455386462
1.205532505	0.1740310766
d1-d14:
0.05306283805	0.2000208044	0.4971697698	1.053413356	1.907734107	3.539164042
6.278565502	10.64525691	18.52982425	35.38814105	63.40617790	106.7692711
173.8829078	283.2759891

Gd:
64
alpha:
0.02121312877
c1-c13:
0.1321492583	0.2850836694	0.3724606157	0.8310171183	0.9229379338	1.046427216
1.667364086	1.746871514	1.442458460	2.056951719	2.680874930	1.769212023
0.3313563211
d1-d13:
0.05371998259	0.2020065415	0.5158127313	1.084439027	2.009472802	3.873108023
6.895323410	11.91897632	21.90539271	41.38400101	73.46233313	127.0197555
220.8766042

Tb:
65
alpha:
0.02157266844
c1-c13:
0.1344522015	0.2872234648	0.3885847581	0.8466405250	0.9208064653	1.063893617
1.620180582	1.670035664	1.236612058	1.750951583	2.645713428	1.954858982
0.3929764671
d1-d13:
0.05385174043	0.2015804060	0.5213165515	1.085148763	2.025231051	3.889236732
6.926440560	12.01114798	22.13673206	43.45954659	78.36362407	136.6255154
238.9933122

Dy:
66
alpha:
0.02155602654
c1-c14:
0.1337776136	0.2813935982	0.3754093522	0.7958761305	0.8729166330	0.9428803628
1.413988063	1.590692320	1.222477122	1.289319473	2.149594224	2.311707630
1.108430796	0.1294569976
d1-d14:
0.05288555854	0.1962610052	0.5017848519	1.025433682	1.869205121	3.469310890
6.049116834	10.17468384	17.63440085	33.34436991	59.65375906	101.3136272
168.2054227	281.7472994

Ho:
67
alpha:
0.02182115644
c1-c14:
0.1353874408	0.2813012904	0.3854412193	0.7986041019	0.8596260046	0.9581323809
1.423995577	1.543622838	1.152151714	1.220371574	1.989007180	2.222805029
1.190570551	0.1719243301
d1-d14:
0.05276464058	0.1947517296	0.5011777765	1.013997479	1.852393085	3.444326737
6.025485419	10.20095867	17.72336458	32.93239641	57.53431234	96.05403002
158.0411722	263.2343640

Er:
68
alpha:
0.02220920867
c1-c14:
0.1380170497	0.2831725747	0.4052127622	0.8124525025	0.8445113553	0.9516600969
1.343658336	1.421588073	1.097132328	1.092280433	1.803318146	2.229247315
1.387847793	0.2474600479
d1-d14:
0.05300169042	0.1947994761	0.5071571687	1.018275244	1.869659520	3.452062375
5.920909795	9.769002719	16.41734801	29.67727882	51.82738732	86.87403348
144.0789884	242.9117941

Tm:
69
alpha:
0.02230194623
c1-c14:
0.1383143456	0.2796855633	0.4023107109	0.7850755212	0.8106837356	0.8917722691
1.277121728	1.435971092	1.139994954	1.129326317	1.852567298	2.175980920
1.266432583	0.2064824681
d1-d14:
0.05241067221	0.1913435909	0.4957248937	0.9827895166	1.779904992	3.222152488
5.491221964	9.128375879	15.65043133	29.17092186	52.08263733	88.07105283
146.1263923	245.9423052

Yb:
70
alpha:
0.02255126715
c1-c14:
0.1399114996	0.2790416246	0.4140587667	0.7899050107	0.8143811804	0.9404411758
1.326497603	1.397395178	1.070093669	1.179572572	1.927336885	2.087438310
1.038931535	0.1293529536
d1-d14:
0.05227492273	0.1899235541	0.4938878985	0.9747351366	1.782242804	3.273519160
5.653014011	9.517766970	16.53665076	30.99207123	55.03249886	93.27200670
155.1678629	261.0757533

Lu:
71
alpha:
0.02320314825
c1-c14:
0.1448314522	0.2845615812	0.4575591518	0.8263345547	0.8174144470	1.024713474
1.385959275	1.323053602	1.096486632	1.469457380	2.017325614	1.789653983
0.7642396685	0.09277719100
d1-d14:
0.05325183949	0.1932388174	0.5122280799	1.012500026	1.894489098	3.515717553
6.058154608	10.28224476	18.20996491	32.25800302	54.03826908	88.40429052
142.8645361	235.2075706

Hf:
72
alpha:
0.02368951515
c1-c13:
0.1485004933	0.2872581432	0.4903526494	0.8435532883	0.8261424737	1.123725030
1.460691869	1.333616572	1.376683437	1.923290308	2.040550876	1.147649967
0.1908735985
d1-d13:
0.05376835964	0.1947297919	0.5211679100	1.031963959	1.972292773	3.702809433
6.461044668	11.31966840	20.79376159	36.96459050	63.28459616	106.9476551
183.7314806

Ta:
73
alpha:
0.02393593091
c1-c13:
0.1501960803	0.2859709821	0.5007160628	0.8308109213	0.8066685120	1.126547360
1.447006130	1.369175549	1.504842393	1.944615360	1.862097107	0.9246850081
0.1220315538
d1-d13:
0.05362656235	0.1934349796	0.5167200115	1.017472686	1.946965426	3.634181065
6.304911678	11.03478207	20.05016973	35.44320101	60.94715550	103.9140010
180.8841068

W:
74
alpha:
0.02392599015
c1-c14:
0.1497523133	0.2807457303	0.4883978075	0.7943437087	0.7540870506	1.019751631
1.308445049	1.262863696	1.260081015	1.463289183	1.574226741	1.403670383
0.7043068931	0.09991141570
d1-d14:
0.05280675715	0.1892515065	0.4999827014	0.9713059397	1.821981951	3.323747411
5.570640391	9.150240492	15.18490881	24.86237278	39.36275222	62.15379656
101.0422711	171.2194541

Re:
75
alpha:
0.02430944441
c1-c14:
0.1526597545	0.2817443408	0.5098991913	0.7895302896	0.7411366531	1.017092378
1.199097392	1.104065912	1.196972667	1.457625324	1.615419511	1.369716698
0.7049469302	0.1233880729
d1-d14:
0.05304761080	0.1898067100	0.5019052496	0.9738310377	1.840260796	3.315153626
5.395983860	8.312127249	12.90561433	20.94643501	34.28339631	55.74200596
90.80144576	153.0060779

Os:
76
alpha:
0.02407722796
c1-c14:
0.1504212625	0.2738104708	0.4839743788	0.7506634060	0.6998973356	0.9905072190
1.331699597	1.387081363	1.447241572	1.591883807	1.498827641	0.9929174419
0.3464768736	0.03085038110
d1-d14:
0.05169203234	0.1835001650	0.4779881812	0.9139139350	1.695085425	3.057545853
5.110338635	8.500259839	14.38759062	24.32149256	40.53949616	66.32588354
107.7560331	180.9517795

Ir:
77
alpha:
0.02511524533
c1-c13:
0.1589437324	0.2850010029	0.5563293766	0.7792338375	0.7644830827	1.178415646
1.444300806	1.474283802	1.556786323	1.577161729	1.256002656	0.5839469262
0.08514885324
d1-d13:
0.05362334443	0.1918419866	0.5064180126	0.9866967769	1.923297761	3.476135199
5.883997303	10.01341131	17.22933943	29.52464341	50.16030047	84.64289532
145.5740793

Pt:
78
alpha:
0.02527023109
c1-c13:
0.1599718092	0.2830010380	0.5573000298	0.7573817191	0.7418900411	1.172430499
1.480005941	1.528158925	1.485673010	1.293030956	0.8941561616	0.3836191384
0.05392846907
d1-d13:
0.05326762845	0.1901025966	0.4977168148	0.9640350910	1.872356470	3.364093510
5.669351959	9.576523163	16.43186401	28.50925185	49.63845355	86.00520125
150.8200124

Au:
79
alpha:
0.02563015307
c1-c13:
0.1627940694	0.2846303165	0.5751130807	0.7440747309	0.7569437051	1.224202281
1.512815217	1.526003755	1.413868861	1.167045543	0.7863477448	0.3433656049
0.05264131608
d1-d13:
0.05343874447	0.1909624386	0.4975465299	0.9656550295	1.897107077	3.389253022
5.711160558	9.629855885	16.37572416	28.06721648	48.35848060	82.97736627
144.2848509

Hg:
80
alpha:
0.02584193594
c1-c13:
0.1643369938	0.2840553803	0.5804400263	0.7208955723	0.7496395724	1.198292158
1.425595796	1.442163350	1.417456274	1.324791239	1.048172289	0.5078834144
0.07784751270
d1-d13:
0.05323624760	0.1901599650	0.4913774833	0.9508314958	1.866289307	3.276338524
5.404518746	8.885674923	14.81939802	25.06273279	42.79114759	73.15481440
127.4450046

Tl:
81
alpha:
0.02657116588
c1-c13:
0.1704181629	0.2935014525	0.6268669835	0.7227508247	0.8928425869	1.437152787
1.594370827	1.554792336	1.559099733	1.527932501	1.264167844	0.7589513491
0.1738246043
d1-d13:
0.05431333408	0.1959834438	0.5056481612	1.000405074	2.046488441	3.662390813
6.351193387	11.13791343	19.74852543	35.24127600	63.71216878	116.7305603
214.9605990

Pb:
82
alpha:
0.02645485077
c1-c14:
0.1690576718	0.2873513907	0.6034184098	0.6801052881	0.7852841442	1.262274448
1.434440994	1.408375786	1.477179003	1.628358648	1.556913982	1.173210576
0.5911431963	0.1056561173
d1-d14:
0.05329902504	0.1912555839	0.4864699759	0.9440061657	1.867691057	3.220562031
5.325940216	8.903795103	15.10912932	25.53285528	42.37792464	69.07258391
112.7193616	191.1327196

Bi:
83
alpha:
0.02712631639
c1-c13:
0.1745904760	0.2973420537	0.6416012524	0.6788020464	0.9404383038	1.437168699
1.480423585	1.505021338	1.847747513	2.053049177	1.591575324	0.6779156730
0.09130063447
d1-d13:
0.05419992501	0.1967102428	0.4979587777	0.9900974011	2.018025671	3.536443297
6.057961479	10.58574431	18.59422309	32.22073697	55.43006515	94.79732179
164.2099160

Po:
84
alpha:
0.02730846599
c1-c13:
0.1758081607	0.2979785720	0.6411939688	0.6558376255	0.9576008546	1.439149239
1.440887599	1.532726002	1.968811553	2.096568073	1.562239530	0.6582595290
0.08484135836
d1-d13:
0.05391278993	0.1960093443	0.4908949248	0.9761744466	1.979302945	3.449032351
5.934230864	10.45407741	18.00208542	30.02187321	49.55890430	82.47198726
142.4124687

At:
85
alpha:
0.02693288343
c1-c14:
0.1722315828	0.2871010239	0.6028421740	0.6078763528	0.7905440401	1.221612311
1.268411094	1.294179356	1.789566638	2.250914340	1.959091184	1.034673218
0.2323187134	0.005475929936
d1-d14:
0.05233902095	0.1883662410	0.4647016873	0.8962319047	1.746734258	2.909124816
4.696104888	7.801843237	13.14345515	21.76044330	35.79653271	59.04682971
99.41811702	199.0629706

Rn:
86
alpha:
0.02755383363
c1-c13:
0.1771622361	0.2977730618	0.6309400965	0.6052031430	0.9293995868	1.318916066
1.256643422	1.506733866	2.215092046	2.361267752	1.571269356	0.5373615320
0.05723653373
d1-d13:
0.05307682740	0.1933759527	0.4735203742	0.9367156388	1.849752571	3.113664188
5.180314208	8.937671029	15.07563110	24.97642163	41.27735063	68.34643896
115.3561016

Fr:
87
alpha:
0.02836871348
c1-c14:
0.1836753017	0.3154340548	0.6668255801	0.6314905743	1.155790311	1.424897773
1.388807401	2.103775761	2.570052243	1.928884293	1.467029389	2.259162004
2.082368073	0.5084367288
d1-d14:
0.05422583070	0.2012654839	0.4895149900	1.015358671	2.024004437	3.526516943
6.335456108	11.22498994	19.08695884	33.08959195	63.45278529	118.4517774
205.4910676	354.7946386

Ra:
88
alpha:
0.02891948608
c1-c13:
0.1878453244	0.3287432250	0.6820636694	0.6643698831	1.298862153	1.430648007
1.694806266	2.620269905	2.394702928	2.185875022	3.457990905	2.923945577
0.6612189022
d1-d13:
0.05474834125	0.2059143155	0.4966666307	1.069792340	2.119810681	3.796246955
7.216011845	12.91486556	22.93804208	45.24335311	85.07960180	150.4388908
265.2987493

Ac:
89
alpha:
0.02890260482
c1-c14:
0.1871391552	0.3262033704	0.6632267406	0.6295895063	1.215728544	1.315883644
1.447345646	2.289182982	2.366566893	2.134668373	3.004097413	3.189294954
1.552741436	0.1902562322
d1-d14:
0.05400088412	0.2027607245	0.4828841917	1.027040908	1.987802022	3.446396345
6.251316422	10.71405925	18.03102498	32.34877347	57.70044654	97.86393492
162.8677784	273.2327193

Th:
90
alpha:
0.02910494968
c1-c14:
0.1882486637	0.3306093393	0.6565133337	0.6322102463	1.237235961	1.271723991
1.492941153	2.298678970	2.327136379	2.368720282	3.061500522	2.865181666
1.288777386	0.1507695865
d1-d14:
0.05374248329	0.2026839738	0.4777649317	1.026561687	1.961008338	3.406573644
6.200985330	10.46637610	17.50163843	30.77324005	53.01517839	88.38858555
145.8441335	244.0549550

Pa:
91
alpha:
0.02936067560
c1-c14:
0.1897294457	0.3369451642	0.6502417229	0.6390599733	1.224729303	1.239514750
1.468015356	2.200425774	2.233476465	1.976880255	2.605344032	2.915010606
1.688858637	0.2721682150
d1-d14:
0.05359574741	0.2032337618	0.4746463560	1.029447847	1.936170278	3.340386292
5.916725225	9.850275912	16.28313718	28.52744972	50.24763130	84.65280101
140.8470643	239.1812613

U:
92
alpha:
0.02949977030
c1-c14:
0.1902290901	0.3402301507	0.6394983771	0.6428089885	1.236131109	1.266162188
1.633882587	2.323401506	2.168660394	2.013543973	2.700327164	2.667441620
1.258776386	0.1602073765
d1-d14:
0.05320501991	0.2022940274	0.4681019267	1.020494880	1.904953648	3.330351301
6.007480144	10.16233858	17.18182439	30.84584704	54.43675385	91.77258916
151.5197922	252.3867026

Np:
93
alpha:
0.02983238947
c1-c14:
0.1922091765	0.3498073989	0.6338782350	0.6719845724	1.252648189	1.256209757
1.680631260	2.301057934	2.101717898	1.997752477	2.681888033	2.541406092
1.091544540	0.1105081663
d1-d14:
0.05321218869	0.2037958913	0.4680093092	1.036848829	1.914516304	3.361776829
5.990313042	10.07278650	17.11669868	31.02345612	54.99584140	93.26088306
155.2416309	262.0066137

Pu:
94
alpha:
0.03004530350
c1-c14:
0.1931898061	0.3559330316	0.6241069170	0.6886545252	1.255908720	1.284398637
1.714323696	2.224279762	1.969630361	1.596458973	2.120260824	2.464887124
1.452462825	0.2355811436
d1-d14:
0.05297241019	0.2036873648	0.4644324180	1.036042230	1.902055040	3.358317968
5.938117474	9.938830414	16.69232554	29.81508586	53.42632577	90.61446123
150.8800462	254.7118275

Am:
95
alpha:
0.02998045424
c1-c14:
0.1920075481	0.3533101255	0.6066215808	0.6641823660	1.214166799	1.271711500
1.693532851	2.199590460	1.934543119	1.516719787	1.992800320	2.428093709
1.503575337	0.2496141923
d1-d14:
0.05218740434	0.2001617938	0.4522751801	0.9985483436	1.815104014	3.176506655
5.598672985	9.424403666	15.89795248	28.23738244	50.47305966	86.05577009
144.7378152	247.1806570

Cm:
96
alpha:
0.03075584022
c1-c14:
0.1971507990	0.3785183692	0.6077677715	0.7785979772	1.297027945	1.358505521
1.908206984	2.168102096	1.779639911	1.868619453	2.445774622	2.120177381
0.8495593365	0.08225168012
d1-d14:
0.05304536662	0.2068041312	0.4670224288	1.069590481	1.949920129	3.531227044
6.233216776	10.50454008	18.06002048	32.52201485	56.14860187	93.35857964
152.9866323	257.2576810

Bk:
97
alpha:
0.03128258547
c1-c13:
0.2003224028	0.3963206630	0.6035333887	0.8603600958	1.349051399	1.496538802
2.074086387	2.160882330	1.635072528	1.813553688	2.439657424	1.750525243
0.3567853888
d1-d13:
0.05340199802	0.2102069495	0.4752798295	1.106725343	2.038418475	3.778746407
6.737594951	11.65549939	20.95412054	40.23041744	72.74412221	126.6289158
221.4811438

Cf:
98
alpha:
0.03155178967
c1-c13:
0.2014864261	0.4049342430	0.5924306388	0.8902485923	1.355801556	1.546408677
2.097504166	2.090445606	1.567169330	1.817908144	2.361170864	1.586292827
0.3002660811
d1-d13:
0.05325527091	0.2103207350	0.4746820954	1.105789486	2.039339781	3.798408230
6.781285346	11.81410916	21.50767007	41.38550007	74.38769630	128.7233193
223.4479712

Es:
99
alpha:
0.03139720300
c1-c14:
0.1995064988	0.3981839442	0.5720707713	0.8263264015	1.268562248	1.385467593
1.822933323	1.969504152	1.548554910	1.349705249	1.827401542	1.976819387
1.151635934	0.2007749401
d1-d14:
0.05231830310	0.2054408585	0.4591392784	1.048273606	1.890148967	3.378405191
5.823464344	9.743380434	16.58226730	29.79138837	51.98922615	85.98534793
139.9605545	233.5564684

Fm:
100
alpha:
0.03126382907
c1-c14:
0.1977399068	0.3928742576	0.5545958216	0.7870676522	1.225440047	1.340585539
1.729484530	1.915064144	1.578159208	1.354592185	1.862916023	2.016580484
1.077598032	0.1589304161
d1-d14:
0.05144725407	0.2010504112	0.4457931898	1.003772853	1.790657866	3.154690870
5.389902516	8.956257150	15.19814713	27.65526943	49.95814663	85.17814719
141.5814795	238.3132549

Md:
101
alpha:
0.03198031141
c1-c14:
0.2020279857	0.4160731110	0.5527992901	0.8884556542	1.294966139	1.484992546
1.885338300	1.853405201	1.390687950	1.379331583	1.939595055	1.808157506
0.7294263425	0.06778782074
d1-d14:
0.05212830269	0.2057949416	0.4608066829	1.049562162	1.903894263	3.445148929
5.990975988	10.17659091	17.65791592	32.22961791	56.74015621	96.01674751
159.0619351	266.9047596

No:
102
alpha:
0.03254362066
c1-c13:
0.2051679928	0.4338502815	0.5506087259	0.9627370220	1.335714444	1.559628951
1.909915312	1.789561912	1.358606519	1.570975233	2.100264596	1.513589357
0.3110214612
d1-d13:
0.05252084208	0.2086174156	0.4722433274	1.077357524	1.978780266	3.611090800
6.289718670	10.81287691	19.40050629	36.78021102	66.10631281	115.2949649
202.7969092

Lr:
103
alpha:
0.03275043133
c1-c14:
0.2057266266	0.4389005367	0.5405463641	0.9722621563	1.317436748	1.547705446
1.856381594	1.676773275	1.379408107	1.963107459	2.604080813	2.412267610
1.521167320	0.3327422490
d1-d14:
0.05226966471	0.2075201773	0.4708610940	1.064060583	1.949591790	3.538265283
6.102496464	10.39117931	18.73164910	34.53172775	60.55098074	106.8382802
190.5409669	340.6605982

Rf:
104
alpha:
0.03283351002
c1-c14:
0.2054067247	0.4394966908	0.5282196373	0.9624313793	1.291010169	1.505865797
1.794328349	1.671721427	1.536207739	1.957859896	2.169340720	1.382295665
0.3253040646	0.007441361558
d1-d14:
0.05180672894	0.2051378859	0.4650208112	1.039419553	1.891248376	3.406853097
5.843372616	9.905678222	17.45268635	30.84832357	52.68840502	89.13169755
154.0991181	326.4454336

Db:
105
alpha:
0.03223936950
c1-c14:
0.2004712540	0.4192278733	0.5019672334	0.8550399682	1.185968709	1.333970802
1.616651968	1.606193089	1.481184474	1.751321036	2.090317650	1.697912318
0.6925633191	0.08543581109
d1-d14:
0.05019384485	0.1964811688	0.4365318967	0.9569131342	1.689063582	2.945496999
4.932302699	8.061677402	13.36986540	22.56005667	37.61125592	62.12391770
102.2688193	172.8284931

Sg:
106
alpha:
0.03352857277
c1-c13:
0.2084208951	0.4562601932	0.5223411005	1.024595608	1.294279426	1.528411825
1.758451237	1.691310410	1.827760537	2.115672760	1.831322225	0.8624952271
0.1258722058
d1-d13:
0.05181807156	0.2052477368	0.4744255230	1.041942578	1.909657414	3.444777899
5.903270143	10.09751778	17.56389620	29.88548271	49.88097108	83.16332911
142.5576636

Bh:
107
alpha:
0.03380405014
c1-c13:
0.2094115801	0.4612569403	0.5198045804	1.039641420	1.277412817	1.487329987
1.673133040	1.640138916	1.817688724	2.111516532	1.810993898	0.8215502601
0.1078472124
d1-d13:
0.05170278960	0.2044316774	0.4766960132	1.035296336	1.895447320	3.392098641
5.727654115	9.538942526	15.96712969	26.73864713	44.89516422	75.81838976
131.6817729

Hs:
108
alpha:
0.03397048412
c1-c13:
0.2096561727	0.4625313061	0.5148201873	1.040370160	1.259874864	1.475685432
1.692456456	1.760052036	1.967132310	2.046994887	1.538967063	0.6540866422
0.09004652215
d1-d13:
0.05140820234	0.2025928313	0.4748510574	1.019532716	1.861831274	3.328725063
5.650015863	9.533733145	16.11137086	26.85151750	44.14027144	72.29641433
122.0905199

Mt:
109
alpha:
0.03439823121
c1-c14:
0.2116916684	0.4702839254	0.5226583702	1.076113197	1.265335401	1.473991968
1.616954773	1.579198769	1.683888999	1.886932169	1.653337424	0.8491465374
0.1612981336	0.003221937070
d1-d14:
0.05155782832	0.2028810182	0.4835474269	1.027519242	1.889946429	3.379777437
5.667519544	9.114017659	14.15184439	22.13351780	35.62196125	58.55816747
98.37058105	176.7317637

Ds:
110
alpha:
0.03486820096
c1-c12:
0.2140339055	0.4781761822	0.5363767915	1.125710299	1.295895499	1.584347191
1.924304739	2.125512479	2.127402145	1.647053465	0.7485676760	0.1141760101
d1-d12:
0.05178025216	0.2033838943	0.4943627180	1.042237901	1.945634151	3.564979966
6.238961733	10.84389552	18.83979905	32.70811905	56.98278375	102.1218153

Rg:
111
alpha:
0.03457295845
c1-c13:
0.2111646158	0.4664178736	0.5107593619	1.055539438	1.199079692	1.395030408
1.712690383	1.901856711	1.940321493	1.712683225	1.112998528	0.4134925015
0.05306571491
d1-d13:
0.05074274424	0.1977850554	0.4737498545	0.9842723129	1.785201374	3.174079473
5.340499572	8.773121569	14.27364982	23.23237231	37.99561305	62.53247159
105.7971528

Cn:
112
alpha:
0.03480486327
c1-c13:
0.2119075332	0.4672589330	0.5150649038	1.059125430	1.192413398	1.417524166
1.758505346	2.023103631	2.071869206	1.655625884	0.9300336597	0.3630681946
0.05601292862
d1-d13:
0.05058607260	0.1963323957	0.4748159161	0.9756242121	1.773753903	3.158692169
5.361601752	8.952433926	14.81198900	24.07478061	37.74055195	57.90690850
93.63506520

Nh:
113
alpha:
0.03484276174
c1-c14:
0.2113711603	0.4634750168	0.5094260229	1.037091720	1.149577432	1.366637398
1.743373944	2.073879708	2.195259021	1.843800462	1.248084081	1.009591874
0.7251087064	0.1765433964
d1-d14:
0.05012448778	0.1934739900	0.4683713163	0.9509564080	1.712011196	3.017510783
5.088826116	8.511595457	14.34666240	24.63141288	44.23968832	83.08821998
151.3296024	274.0542519

Fl:
114
alpha:
0.03596747197
c1-c14:
0.2182416305	0.4814242614	0.5719356975	1.142739641	1.243685332	1.563251223
1.911196194	2.125899265	2.077802137	1.744823918	1.497173903	1.253852876
0.6412331114	0.1032689645
d1-d14:
0.05142065164	0.1982798032	0.5032129572	1.018196316	1.912748105	3.457372676
5.907921801	9.894410895	16.59039690	28.42255807	49.94956219	86.62176833
146.6778946	250.4529174

Mc:
115
alpha:
0.03635267602
c1-c13:
0.2201469834	0.4828883640	0.5931434757	1.156670572	1.264727754	1.658288318
2.055575920	2.252805466	2.187077217	2.024755147	1.813461838	1.082639253
0.2136294799
d1-d13:
0.05152680160	0.1977104228	0.5090528788	1.023462108	1.944260090	3.549152441
6.182272526	10.64377616	18.47007595	32.90220652	58.97804062	104.3083910
186.2624017

Lv:
116
alpha:
0.03665203862
c1-c13:
0.2215064266	0.4821522678	0.6090542529	1.156047258	1.264360264	1.679781892
2.062763385	2.260981774	2.277897907	2.218092664	1.884807260	0.9680969565
0.1522056598
d1-d13:
0.05150070872	0.1965310721	0.5109472345	1.020469478	1.946635777	3.543653409
6.160794368	10.63232808	18.49641318	32.49298273	56.71879172	98.10985575
172.3789601

Ts:
117
alpha:
0.03671242932
c1-c14:
0.2212365715	0.4769039207	0.6060555093	1.128590348	1.227223840	1.634358930
1.987819043	2.181634181	2.277677823	2.287223899	1.991695037	1.108986744
0.2222638581	0.001979717451
d1-d14:
0.05109908434	0.1937740019	0.5033216445	0.9956944669	1.883859101	3.393674193
5.834607115	9.935393663	16.87110385	28.52754028	48.02974477	81.02374062
139.3914296	336.7522446

Og:
118
alpha:
0.03681867565
c1-c14:
0.2213361293	0.4724516378	0.6072501839	1.106244829	1.197548573	1.591484542
1.904378359	2.110774154	2.323307040	2.401849821	2.040869289	1.137876289
0.2691372755	0.01030671806
d1-d14:
0.05078266933	0.1914070888	0.4975406978	0.9762163553	1.835616264	3.270938239
5.553235839	9.321347892	15.56968847	25.93257752	42.89701722	70.48311047
116.4669912	200.4280537
