# Supplementary material for: New benchmarks in the modelling of X-ray atomic form factors
Source: Acta Crystallogr A Found Adv. 2023 Jun 2;79(Pt 4):318–30. doi: 10.1107/S2053273323003996 (PMC10317139; doi:10.1107/S2053273323003996)
Supplement: Supplementary file 8 [file a-79-00318-sup8.txt]

He:
2
alpha:
0.0001863569672
c1-c17:
0.001172817634	0.002220958482	0.003486294653	0.005143370491	0.007463713783	0.01084509233
0.01581044936	0.02294502412	0.03268668371	0.04481122747	0.05751594875	0.06645962191
0.06521481469	0.04961210563	0.02523980415	0.006636204628	0.0005162012493
d1-d17:
0.01443821622	0.04962569414	0.1087533082	0.1981091516	0.3287359998	0.5191429966
0.7990554465	1.214566919	1.835771072	2.768658387	4.173829759	6.295885002
9.510084509	14.40120999	21.91820090	33.76106889	53.85750055

Li:
3
alpha:
0.0002924156942
c1-c20:
0.001843900909	0.003508252933	0.005548448578	0.008265747171	0.01210952346	0.01766516022
0.02551182817	0.03589812874	0.04830479701	0.06150272999	0.07583259135	0.09890103748
0.1479563588	0.2432331488	0.4039171996	0.6115432425	0.7237717303	0.5457372546
0.1958253712	0.01890278050
d1-d20:
0.01511848961	0.05209298243	0.1146544121	0.2102572909	0.3522341092	0.5632918026
0.8805203467	1.363060894	2.105601421	3.264786063	5.112602493	8.118522877
12.98555485	20.71786675	32.84728658	51.56425061	80.00949094	123.0362326
189.1154999	297.6975047

Be:
4
alpha:
0.0003881671893
c1-c19:
0.002446753891	0.004648762605	0.007325667151	0.01082945116	0.01564185878	0.02230097263
0.03119455357	0.04241872016	0.05642068665	0.07661009461	0.1130481510	0.1820423235
0.2996212258	0.4609550400	0.6024477729	0.6003075320	0.3889705228	0.1249727456
0.01129642607
d1-d19:
0.01504937186	0.05183486532	0.1140146570	0.2088992479	0.3495772817	0.5584471318
0.8725513094	1.352429425	2.098456756	3.278140472	5.153297719	8.099849925
12.66689911	19.67708784	30.38830947	46.73622605	71.75295781	110.7197918
175.7391937

B:
5
alpha:
0.0004754444628
c1-c19:
0.002993363856	0.005667009710	0.008861988301	0.01292225211	0.01828372020	0.02541262256
0.03476447546	0.04723934556	0.06582782369	0.09780833101	0.1545319353	0.2466738820
0.3706043469	0.4873565035	0.5215482280	0.4146687297	0.2150967309	0.05919310815
0.005232081685
d1-d19:
0.01473853190	0.05069738875	0.1112682346	0.2032156183	0.3386274835	0.5382559986
0.8367367253	1.291067395	1.993414373	3.084546192	4.767856454	7.340635306
11.24978506	17.18764299	26.24991220	40.22075412	62.20777976	98.05677993
160.3384390

C:
6
alpha:
0.0005526124149
c1-c19:
0.003473349817	0.006543221122	0.01012991605	0.01452960395	0.02011437639	0.02736685797
0.03710233319	0.05128747983	0.07437317446	0.1136435068	0.1769436871	0.2657903965
0.3632002393	0.4273233139	0.4084515454	0.2939825931	0.1422622254	0.03727147700
0.003044544264
d1-d19:
0.01426446348	0.04897449218	0.1071540151	0.1948216083	0.3226836545	0.5090858915
0.7845383143	1.198110128	1.824705407	2.772820864	4.198970299	6.334260818
9.529671196	14.33110353	21.60244918	32.75193385	50.16193759	78.01072161
125.3752071

N:
7
alpha:
0.0006573003597
c1-c18:
0.004133051540	0.007785325189	0.01202756379	0.01717835139	0.02370364944	0.03244664466
0.04525194916	0.06602423715	0.1010951521	0.1572320124	0.2354495525	0.3206989772
0.3772223599	0.3634069117	0.2676451153	0.1350758879	0.03736380893	0.003239014864
d1-d18:
0.01454738964	0.04998952900	0.1095694182	0.1998413258	0.3326673072	0.5286505373
0.8220301697	1.266317295	1.940446658	2.959608355	4.495585141	6.812298492
10.32560423	15.70277092	24.04118451	37.19212173	58.39991855	94.83807997

O:
8
alpha:
0.0007700929447
c1-c17:
0.004845060770	0.009126954937	0.01407593409	0.02006825653	0.02782453715	0.03894317726
0.05678029262	0.08693390717	0.1357433815	0.2050009049	0.2826998110	0.3380729475
0.3333865385	0.2541736815	0.1346701680	0.03960443400	0.003698346475
d1-d17:
0.01491964933	0.05133284964	0.1128026397	0.2066630765	0.3464101650	0.5555930374
0.8726395464	1.356019147	2.092378434	3.212174458	4.917843719	7.532391561
11.58145562	17.93963726	28.09347425	44.67343316	73.55412752

F:
9
alpha:
0.0008462165609
c1-c17:
0.005315632252	0.009963033125	0.01522261880	0.02146943582	0.02960738221	0.04167383565
0.06136273509	0.09365089829	0.1424555943	0.2052256243	0.2666818836	0.2995533445
0.2782604606	0.2010523431	0.1012380771	0.02806313114	0.002436810841
d1-d17:
0.01456344399	0.05003676699	0.1097274592	0.2004580433	0.3346454890	0.5334375602
0.8302936345	1.275377923	1.943254348	2.946759625	4.461301445	6.765472257
10.30940787	15.83352175	24.57299703	38.70230144	63.15416219

Ne:
10
alpha:
0.0009705158968
c1-c16:
0.006100425168	0.01143360663	0.01746317586	0.02476777796	0.03488956699	0.05099822992
0.07783613230	0.1199626904	0.1771119250	0.2376051773	0.2768390029	0.2680847627
0.2034391844	0.1087828152	0.03251253824	0.003105915547
d1-d16:
0.01504079948	0.05176751440	0.1139385962	0.2094283414	0.3526185984	0.5676748086
0.8924172433	1.384354917	2.131589788	3.272484411	5.029748313	7.768732919
12.09997246	19.05956211	30.49751519	50.62151739

Na:
11
alpha:
0.001047202967
c1-c20:
0.006572225046	0.01225658263	0.01857975333	0.02623243533	0.03707459782	0.05449432600
0.08274528439	0.1245904527	0.1766129404	0.2248776287	0.2482800743	0.2358518823
0.2143071340	0.2539737376	0.4087061420	0.6685996687	0.8863528488	0.7572208103
0.3075968096	0.03350188486
d1-d20:
0.01474546102	0.05069597361	0.1114208468	0.2043618351	0.3427805294	0.5483623521
0.8547631745	1.313461099	2.004126107	3.054055179	4.676824793	7.263586577
11.61755287	19.16710647	31.45341287	50.68657455	80.31739351	125.6116286
195.7373910	311.6942530

Mg:
12
alpha:
0.001110322338
c1-c20:
0.006955154239	0.01289861155	0.01940231897	0.02726314984	0.03852101296	0.05642905847
0.08438398142	0.1234042492	0.1681600076	0.2051220475	0.2199568771	0.2200253829
0.2580094247	0.4004526092	0.6519677843	0.9077748978	0.9490593811	0.6338523881
0.2058942970	0.01843860090
d1-d20:
0.01432080000	0.04916317626	0.1078167729	0.1970554780	0.3285628288	0.5209701751
0.8030880397	1.219131032	1.837753843	2.769466426	4.204739044	6.506271517
10.32445542	16.39943797	25.63876273	39.61152984	60.76286861	92.85590416
142.3848028	224.2468048

Al:
13
alpha:
0.001213342671
c1-c20:
0.007596141963	0.01405207896	0.02111422508	0.02990395768	0.04296106330	0.06371162166
0.09474837448	0.1345801334	0.1742321332	0.1999384429	0.2114395837	0.2520701497
0.3932062417	0.6512815402	0.9355134313	1.063073607	0.8976165568	0.5209221117
0.1699652855	0.01718608751
d1-d20:
0.01444621324	0.04962526756	0.1090065465	0.1996587132	0.3335022631	0.5294422288
0.8171093644	1.242868041	1.880794089	2.856318985	4.403713347	6.950555890
11.00640247	17.16958743	26.52480661	40.91268264	63.43493094	99.36240443
157.1902335	254.5274753

Si:
14
alpha:
0.001331869753
c1-c19:
0.008335798769	0.01539572940	0.02318480302	0.03329369241	0.04881489204	0.07314644328
0.1074482429	0.1468311801	0.1793370723	0.1984125236	0.2356344599	0.3655121993
0.6207522699	0.9196088485	1.079880840	0.9473458625	0.5662097177	0.1844565992
0.01836639664
d1-d19:
0.01472852871	0.05066341659	0.1116021423	0.2051568671	0.3439422722	0.5481461304
0.8501068439	1.301873240	1.990655045	3.076804522	4.864044406	7.746533034
12.14791887	18.83740431	29.14659272	45.28431706	70.91377663	112.1713702
182.3813952

P:
15
alpha:
0.001394025205
c1-c19:
0.008709005237	0.01601092658	0.02402836549	0.03452088479	0.05046945783	0.07453214602
0.1065690652	0.1407355177	0.1670256425	0.1878244865	0.2466672115	0.4076086696
0.6693649935	0.9247823665	1.007765340	0.8211706577	0.4519839590	0.1326943446
0.01170979369
d1-d19:
0.01437932184	0.04941251824	0.1086698737	0.1990912545	0.3318454704	0.5248122269
0.8068890677	1.224998937	1.859031869	2.857649332	4.473825366	6.977139168
10.71483643	16.32903900	24.88258778	38.09319796	58.74488446	91.55948892
147.0860204

S:
16
alpha:
0.001459929897
c1-c19:
0.009105634590	0.01667378062	0.02497841024	0.03594844547	0.05237410876	0.07610893097
0.1058048773	0.1351031756	0.1569702254	0.1833785740	0.2647174400	0.4469984065
0.6981732021	0.8995031674	0.9131978181	0.6934506308	0.3532842715	0.09476321397
0.007567642325
d1-d19:
0.01411080066	0.04845642400	0.1064393455	0.1944419380	0.3224847065	0.5066980663
0.7734004476	1.165798647	1.758918088	2.690956029	4.162519074	6.367575498
9.613194414	14.44462794	21.73556797	32.87309705	50.07982054	77.16639511
122.7708441

Cl:
17
alpha:
0.001590473125
c1-c18:
0.009917044645	0.01815508548	0.02741220612	0.04015009393	0.05926358044	0.08570197816
0.1159326523	0.1421222668	0.1654980910	0.2252214285	0.3817095112	0.6269281885
0.8505083320	0.9030718169	0.7145946520	0.3799984891	0.1073977592	0.009193542723
d1-d18:
0.01447424257	0.04980359809	0.1097707091	0.2012668560	0.3352190764	0.5298411927
0.8157951253	1.246003058	1.919166116	3.002440036	4.666998757	7.136103688
10.83417769	16.46143684	25.14469384	38.72142093	60.38568450	97.36318282

Ar:
18
alpha:
0.001653409855
c1-c18:
0.01029255826	0.01878401490	0.02836817880	0.04158052978	0.06084835278	0.08615627864
0.1132189925	0.1357525367	0.1621207122	0.2379680296	0.4082976389	0.6393314235
0.8163293264	0.8171982772	0.6106882185	0.3057307203	0.08077901237	0.006423980972
d1-d18:
0.01420457482	0.04884995797	0.1075296644	0.1965395487	0.3257994985	0.5120923418
0.7840280759	1.191938447	1.829489528	2.835295424	4.338593265	6.545940918
9.832270250	14.79882469	22.40202045	34.19110415	52.87134546	84.61044187

K:
19
alpha:
0.001837201413
c1-c20:
0.01144036070	0.02093942850	0.03214603026	0.04826770918	0.07142103228	0.09965558151
0.1262012832	0.1512400515	0.2144668329	0.3777874684	0.6184887924	0.8038117267
0.7908702905	0.6023686606	0.5376243085	0.8608493116	1.381292486	1.446220908
0.7008358935	0.08835256145
d1-d20:
0.01496772483	0.05167306024	0.1144168024	0.2105723560	0.3523196271	0.5612959712
0.8765077133	1.373114171	2.181464288	3.429337812	5.294667734	8.137069710
12.61171101	20.13373430	34.23047626	58.32302479	95.49805626	152.3322399
240.2610950	385.4284992

Ca:
20
alpha:
0.001892283855
c1-c20:
0.01176197980	0.02147090031	0.03296589327	0.04929751675	0.07179528573	0.09764864735
0.1208126020	0.1466926408	0.2199396352	0.3874514782	0.6041576854	0.7361782234
0.6837124592	0.5933855758	0.8379267095	1.411962284	1.812320915	1.456708546
0.5579535018	0.05771793890
d1-d20:
0.01463805143	0.05049754710	0.1115777438	0.2044853602	0.3402180130	0.5386076473
0.8359650282	1.302411303	2.046608000	3.165518539	4.820597012	7.328577573
11.30210422	18.20677337	30.17536863	48.33280372	75.80312175	117.7133461
182.5839997	289.8393515

Sc:
21
alpha:
0.001967380888
c1-c20:
0.01221140094	0.02226581053	0.03429070799	0.05120518723	0.07353501789	0.09765485060
0.1189139730	0.1500016638	0.2390560990	0.4124071145	0.6049375608	0.6951203842
0.6396906306	0.6219799709	0.8876667406	1.347217009	1.595823949	1.213952436
0.4470647144	0.04496023924
d1-d20:
0.01449087757	0.04999298969	0.1103595189	0.2017707471	0.3347496184	0.5286746614
0.8198574817	1.277304829	1.991857635	3.048589259	4.612180088	6.992562455
10.80504029	17.37134311	28.21935301	44.78342560	70.00249795	108.5264926
168.2170871	267.0448185

Ti:
22
alpha:
0.002044153683
c1-c20:
0.01267093566	0.02309047080	0.03567840895	0.05314214622	0.07517593606	0.09760908003
0.1181391213	0.1568214486	0.2599516088	0.4328859694	0.5991089701	0.6569810836
0.6084437431	0.6334313132	0.8844943545	1.256478059	1.418095046	1.042698582
0.3742655934	0.03690724641
d1-d20:
0.01436948029	0.04958281912	0.1093556027	0.1995082356	0.3302441643	0.5207664802
0.8077985905	1.257765649	1.945154926	2.952668524	4.446889179	6.733732567
10.42190672	16.67514181	26.77670772	42.28376181	65.95703574	102.1246454
158.1832853	251.0814317

V:
23
alpha:
0.002121413964
c1-c20:
0.01313305167	0.02393026495	0.03709474435	0.05503683769	0.07662249204	0.09749666065
0.1186182093	0.1663516974	0.2804075350	0.4476270489	0.5875857628	0.6215535858
0.5832549073	0.6318996251	0.8598157949	1.166809818	1.272899036	0.9121718186
0.3206603265	0.03109878832
d1-d20:
0.01426236286	0.04922415031	0.1084621960	0.1974866413	0.3262901314	0.5140925184
0.7980874115	1.240185308	1.902258972	2.868955316	4.306878797	6.518560511
10.09706431	16.07164653	25.61347958	40.30786873	62.76106463	97.05330012
150.2142834	238.3753929

Cr:
24
alpha:
0.002213779681
c1-c20:
0.01369037004	0.02497153916	0.03888165492	0.05746765850	0.07875805546	0.09868343087
0.1228103693	0.1827606849	0.3074170748	0.4671170555	0.5844752486	0.6073720443
0.5797975138	0.5972819707	0.6821138558	0.7940669565	0.8351015910	0.6325216681
0.2451028549	0.02658181570
d1-d20:
0.01426395807	0.04926273146	0.1085051474	0.1973794869	0.3260770702	0.5146707634
0.8019005157	1.244947888	1.899759007	2.859324317	4.298074038	6.527512538
10.12146048	16.01425738	25.53912876	40.80521493	64.91534803	102.3778135
160.9727650	258.6463573

Mn:
25
alpha:
0.002379200134
c1-c19:
0.01470874729	0.02696224705	0.04246121064	0.06278795522	0.08475678308	0.1054493466
0.1405214089	0.2301983861	0.3811745494	0.5295280682	0.5935318690	0.5750916744
0.5915694954	0.7401637151	0.9878089213	1.130422483	0.8828603211	0.3467846076
0.03836147429
d1-d19:
0.01472807725	0.05100438664	0.1126071702	0.2055258341	0.3418326146	0.5462996321
0.8656564149	1.356041576	2.080980657	3.166381025	4.845081344	7.563199766
12.13359449	19.67798366	31.70053307	50.52615227	79.87953455	126.2420460
204.4236833

Fe:
26
alpha:
0.002459240495
c1-c19:
0.01518640544	0.02786986201	0.04394976972	0.06439503581	0.08546202677	0.1061868524
0.1472130345	0.2448027987	0.3918286001	0.5214342035	0.5673269611	0.5495903375
0.5739913141	0.7111503708	0.9285726007	1.041852834	0.7993967868	0.3090751268
0.03374478247
d1-d19:
0.01463775741	0.05070018337	0.1117911555	0.2037026108	0.3385500369	0.5414843996
0.8571283701	1.334053607	2.036447516	3.090600546	4.726383877	7.378594660
11.80554923	19.06724992	30.63542531	48.73985630	76.95065056	121.5099472
196.6889080

Co:
27
alpha:
0.002538970007
c1-c19:
0.01566220368	0.02878319836	0.04541765866	0.06587465898	0.08607743681	0.1075708338
0.1549891991	0.2583447641	0.3989781319	0.5106155548	0.5421938894	0.5263570824
0.5554547243	0.6815883308	0.8742803204	0.9642681127	0.7279240897	0.2773056333
0.02990323534
d1-d19:
0.01455282956	0.05041254447	0.1110098617	0.2019865970	0.3355740608	0.5372247128
0.8486097465	1.312692568	1.995130609	3.021760168	4.619400816	7.210215444
11.50560945	18.51947934	29.68458162	47.14321556	74.32986601	117.2717983
189.7525611

Ni:
28
alpha:
0.002618303271
c1-c19:
0.01613575944	0.02970042138	0.04685661758	0.06722625846	0.08666831823	0.1096635353
0.1634803638	0.2704634869	0.4029726722	0.4978982784	0.5183908384	0.5049622104
0.5364968024	0.6524900135	0.8246438100	0.8957196074	0.6659813519	0.2501730311
0.02665837579
d1-d19:
0.01447226035	0.05013734358	0.1102556958	0.2003640138	0.3328701697	0.5333526309
0.8399719635	1.292039077	1.956692644	2.958820802	4.522056611	7.055160648
11.22982282	18.02311881	28.82559112	45.69970767	71.95924507	113.4360483
183.4679927

Cu:
29
alpha:
0.002719180627
c1-c19:
0.01674562807	0.03090899025	0.04878708826	0.06925501974	0.08846721434	0.1147749258
0.1772220501	0.2887552923	0.4136584385	0.4945700486	0.5092851891	0.4953043750
0.4953839184	0.5144067008	0.5552599450	0.5856424876	0.4734797513	0.2017488967
0.02454846304
d1-d19:
0.01451559903	0.05031438404	0.1105724986	0.2009653174	0.3346188045	0.5379095192
0.8462140023	1.298704983	1.967709410	2.983818726	4.577484783	7.152429972
11.36380692	18.29527377	29.78426638	48.49475902	78.19117300	125.4832966
205.7499171

Zn:
30
alpha:
0.002775917716
c1-c19:
0.01707760800	0.03154449284	0.04962917548	0.06958043595	0.08806097635	0.1159813312
0.1812618525	0.2897757578	0.4031570778	0.4693178843	0.4751059970	0.4664791503
0.4987918977	0.5976024072	0.7376312442	0.7799308058	0.5638884055	0.2063515350
0.02150038562
d1-d19:
0.01432325915	0.04961995792	0.1088267407	0.1973979307	0.3282182906	0.5262869427
0.8224650194	1.253253606	1.887621319	2.847924102	4.350901395	6.778085259
10.73974139	17.15372631	27.32410329	43.17383829	67.80824525	106.7131360
172.4353078

Ga:
31
alpha:
0.002946785207
c1-c19:
0.01812936862	0.03369908631	0.05314861083	0.07372581434	0.09358223203	0.1306490347
0.2129726977	0.3306930542	0.4312318649	0.4681469611	0.4599157394	0.4868646074
0.6208113278	0.8508444686	1.020451896	0.9450886296	0.6326259465	0.2536171167
0.03255912610
d1-d19:
0.01472861254	0.05112072850	0.1122669303	0.2044766855	0.3430637883	0.5558095166
0.8732659001	1.339428552	2.039589449	3.127501236	4.889551667	7.827547897
12.66723337	20.38286837	32.61030371	52.41142208	85.29267787	139.9647537
234.1362625

Ge:
32
alpha:
0.002983208226
c1-c19:
0.01833454074	0.03407180811	0.05341886471	0.07316041874	0.09248630194	0.1305565141
0.2113258056	0.3207458913	0.4088498572	0.4359325730	0.4284914669	0.4804434556
0.6710021005	0.9511242798	1.127562738	1.023109082	0.6497405168	0.2284516805
0.02453188559
d1-d19:
0.01444161603	0.05006748832	0.1096753895	0.1992342883	0.3333100480	0.5368195867
0.8360019407	1.271393357	1.920349743	2.921584010	4.535771822	7.207939393
11.49069845	18.10963004	28.39316467	44.67384900	70.80172676	113.0863431
185.3815483

As:
33
alpha:
0.003166189921
c1-c18:
0.01946555378	0.03641293535	0.05706375711	0.07733241716	0.09971456329	0.1500692878
0.2458872905	0.3557581475	0.4212900318	0.4237191264	0.4458667167	0.6226076661
0.9502763555	1.211824480	1.160456050	0.7610590402	0.2733448187	0.03031276334
d1-d18:
0.01487971078	0.05167606002	0.1133756857	0.2070481517	0.3499604805	0.5684063168
0.8899173227	1.365291887	2.090956857	3.250905168	5.203295408	8.431129379
13.44829063	21.24438757	33.61535423	53.57207184	86.23407705	142.8760204

Se:
34
alpha:
0.003209801992
c1-c18:
0.01971773423	0.03688106382	0.05739915735	0.07690387287	0.09953961547	0.1513237344
0.2443750310	0.3445961447	0.3975445375	0.3948186711	0.4379976751	0.6625780716
1.012114584	1.237335925	1.120737660	0.6856012706	0.2253989081	0.02260959317
d1-d18:
0.01463953897	0.05078492326	0.1111764475	0.2026660770	0.3417788253	0.5517530526
0.8573088842	1.306170632	1.987791358	3.075705025	4.902726294	7.836860312
12.28650782	19.11981143	29.83416552	46.88721270	74.49853596	122.1164753

Br:
35
alpha:
0.003254905259
c1-c18:
0.01998085995	0.03737195205	0.05775666377	0.07658369497	0.09974804514	0.1530203212
0.2432606653	0.3340726892	0.3749491223	0.3694467487	0.4393643223	0.7057730375
1.057557526	1.233692499	1.058192022	0.6073639461	0.1850651321	0.01706535971
d1-d18:
0.01442036411	0.04997088237	0.1091784787	0.1987426087	0.3344970251	0.5368972433
0.8285113477	1.254462166	1.898671141	2.927794659	4.647491726	7.322191138
11.31098720	17.38547512	26.81968017	41.67978163	65.54064672	106.4911650

Kr:
36
alpha:
0.003300987692
c1-c18:
0.02025162468	0.03787733487	0.05812117653	0.07635767951	0.1003003220	0.1550302508
0.2423006327	0.3238135804	0.3532272332	0.3481088753	0.4492534321	0.7484004968
1.087041829	1.209546967	0.9856301395	0.5338955362	0.1521673880	0.01304142319
d1-d18:
0.01421813551	0.04921867001	0.1073434826	0.1951912670	0.3279196118	0.5234511777
0.8027250617	1.208611742	1.820713296	2.801619477	4.424089165	6.870489074
10.48071167	15.94292235	24.35826526	37.50016622	58.45614575	94.26392243

Rb:
37
alpha:
0.003526270255
c1-c20:
0.02165690121	0.04078313941	0.06226567371	0.08161947629	0.1130792117	0.1828869156
0.2778113633	0.3439593695	0.3471990583	0.3899734546	0.6558163610	1.042903315
1.232242340	1.039015555	0.7297317670	0.9030997275	1.523971978	1.745913759
0.9199279270	0.1248654077
d1-d20:
0.01480104486	0.05132205833	0.1122387023	0.2058387681	0.3497763859	0.5622182746
0.8700566539	1.329574725	2.054370100	3.289939533	5.256462406	8.175044462
12.66303777	19.93061825	33.09947778	58.09947755	97.32820976	157.2302905
250.0434494	403.5126658

Sr:
38
alpha:
0.003557848878
c1-c20:
0.02183772890	0.04107766541	0.06219433405	0.08102174955	0.1132293283	0.1822039379
0.2707967278	0.3264989937	0.3243047362	0.3853798986	0.6721423554	1.031968446
1.143745557	0.9322614209	0.9279309718	1.558979142	2.201912241	1.935199271
0.8038263449	0.08949385433
d1-d20:
0.01453898093	0.05034163738	0.1098785274	0.2011967994	0.3405877420	0.5436512848
0.8354289605	1.268100209	1.949278596	3.104464522	4.884159580	7.492903521
11.49026698	18.09836304	30.33451223	50.04342925	79.62976394	124.8697953
195.0987881	311.4226694

Y:
39
alpha:
0.003610621527
c1-c20:
0.02215451666	0.04165539886	0.06256187453	0.08122599486	0.1151604237	0.1845700318
0.2676040456	0.3124322410	0.3069953869	0.3954860293	0.7036274254	1.032083997
1.095606822	0.9464947009	1.094079408	1.655804723	2.041283140	1.619948566
0.6237867160	0.06569523400
d1-d20:
0.01437770920	0.04972871327	0.1084057916	0.1984590323	0.3351469343	0.5321860800
0.8139691381	1.231019233	1.891285419	3.003374236	4.665399991	7.096367184
10.84349285	17.11772627	28.13591389	45.32274123	71.45407629	111.5351190
173.8861903	277.4246230

Zr:
40
alpha:
0.003672782227
c1-c20:
0.02253220999	0.04235310040	0.06310110700	0.08185560711	0.1179866108	0.1880204226
0.2653376569	0.2991764376	0.2943633574	0.4159590502	0.7399030577	1.033290067
1.066538637	0.9805590948	1.176492199	1.618049020	1.828826800	1.369095465
0.5071786609	0.05206780905
d1-d20:
0.01426238188	0.04928163617	0.1073397571	0.1965906640	0.3313198410	0.5238097793
0.7983178166	1.204905364	1.855092118	2.935222819	4.509878085	6.820300393
10.40975276	16.42197082	26.55936328	42.31764677	66.48184831	103.6423207
161.5338952	257.7777496

Nb:
41
alpha:
0.003748429313
c1-c20:
0.02299693836	0.04322116584	0.06388539624	0.08308200882	0.1220036822	0.1928253937
0.2640567896	0.2871459845	0.2888779724	0.4470510189	0.7800739646	1.048245335
1.090037065	1.041183724	1.113495388	1.254272731	1.258814851	0.9177463889
0.3508470269	0.03839507762
d1-d20:
0.01420565147	0.04904477611	0.1067861843	0.1958084712	0.3294767813	0.5191606758
0.7896084263	1.192019129	1.844564265	2.905009852	4.429367304	6.684805483
10.20595097	15.98773967	25.50030633	40.70382768	64.76437195	102.4928647
161.9977854	261.7738544

Mo:
42
alpha:
0.003819472284
c1-c20:
0.02343381543	0.04401919048	0.06455466846	0.08430976472	0.1258149767	0.1965947835
0.2609843900	0.2742509317	0.2876923510	0.4805947590	0.8142171541	1.049247685
1.076534830	1.042220714	1.087635064	1.151148250	1.099647849	0.7852033694
0.2996795603	0.03295520614
d1-d20:
0.01413436493	0.04875418118	0.1061203811	0.1947769114	0.3270423061	0.5135751751
0.7794161349	1.177048038	1.829868870	2.860448646	4.329748891	6.516767135
9.942574001	15.52631537	24.60466719	39.15525589	62.35170074	98.87690657
156.5156054	253.0523471

Tc:
43
alpha:
0.004051115379
c1-c19:
0.02489641168	0.04690744230	0.06822824894	0.09137218289	0.1428638014	0.2198167832
0.2726980182	0.2706646574	0.3537457827	0.6611978021	0.9848667065	1.092339401
1.058832854	1.133162099	1.336931105	1.445150121	1.131299010	0.4601079318
0.05329811734
d1-d19:
0.01466663653	0.05062720180	0.1106319341	0.2048806393	0.3457029986	0.5459388603
0.8379233759	1.296207817	2.080274286	3.244838210	4.951188068	7.612397272
12.00973815	19.38806733	31.38666074	50.50248231	80.62660228	128.4267873
209.2134201

Ru:
44
alpha:
0.004141534703
c1-c19:
0.02546112744	0.04791889818	0.06920509924	0.09388208058	0.1483946940	0.2233895493
0.2665113123	0.2633428583	0.3815618426	0.7071842871	1.011087278	1.109611738
1.073508886	1.042759690	1.017171123	0.9552962504	0.7436050034	0.3288526545
0.04269873311
d1-d19:
0.01465969217	0.05056058519	0.1105522889	0.2050307627	0.3451345121	0.5439914642
0.8352522935	1.300144227	2.086856576	3.231125362	4.924854269	7.578133471
11.91577045	19.10192547	31.02184966	50.85839035	83.16851961	135.1304988
223.4424426

Rh:
45
alpha:
0.004217953405
c1-c19:
0.02593755321	0.04873240937	0.06991778527	0.09604045867	0.1526593275	0.2245107704
0.2580780580	0.2577145163	0.4081061142	0.7411019450	1.017446337	1.090984294
1.044365778	0.9888241043	0.9304282455	0.8623368356	0.6766468839	0.3005854383
0.03891731990
d1-d19:
0.01460318616	0.05031567936	0.1100596146	0.2042328818	0.3427348950	0.5388523263
0.8270388102	1.293954437	2.068058036	3.177986015	4.831059365	7.426821930
11.65738879	18.63944440	30.26468692	49.71175591	81.33712224	132.0425204
218.1971642

Pd:
46
alpha:
0.004292615212
c1-c18:
0.02640398407	0.04950839715	0.07062440666	0.09831505530	0.1565668193	0.2245485494
0.2492664067	0.2559800985	0.4342176893	0.7668534130	1.021658829	1.084315545
1.022546865	0.8977246436	0.6831875373	0.3905118517	0.1306057979	0.01456449852
d1-d18:
0.01454311262	0.05005865176	0.1095541076	0.2033365621	0.3401527094	0.5335639307
0.8189758158	1.287649431	2.044571111	3.123100454	4.736922623	7.265566590
11.33816393	17.93791213	28.66682515	46.33390310	76.08485273	129.5455397

Ag:
47
alpha:
0.004371544476
c1-c19:
0.02689896112	0.05032413924	0.07142553109	0.1009112453	0.1607117316	0.2242487058
0.2399738824	0.2586728714	0.4678923955	0.7967655467	1.015610625	1.043130810
0.9692108734	0.8703462221	0.7777267433	0.7222120392	0.5795097617	0.2578465014
0.03304940026
d1-d19:
0.01450037836	0.04986397042	0.1092141615	0.2027405645	0.3381442194	0.5294016238
0.8134597575	1.286807109	2.027326874	3.079986069	4.664203111	7.158368197
11.20277078	17.86074570	29.05024528	47.88009289	78.26806724	126.7740348
209.2592874

Cd:
48
alpha:
0.004421005708
c1-c19:
0.02720553917	0.05075407278	0.07171147692	0.1023989864	0.1622739668	0.2206735766
0.2295020247	0.2594227120	0.4845038627	0.7997349117	0.9855967461	0.9873191658
0.9214520547	0.9002047613	0.9630562027	0.9945311055	0.7480909334	0.2895141753
0.03196511384
d1-d19:
0.01436055438	0.04932492978	0.1080451624	0.2003224232	0.3328033708	0.5193375790
0.7971401297	1.262098208	1.968708087	2.970494561	4.477809024	6.851489284
10.71309248	17.08550644	27.53103188	44.13099965	70.06858479	111.1378560
180.6913091

In:
49
alpha:
0.004638612615
c1-c19:
0.02859697469	0.05326668159	0.07522908193	0.1115032384	0.1768391000	0.2281124776
0.2269410559	0.3135525921	0.6096508828	0.9043486104	1.000303433	0.9434097665
0.9285740374	1.088161175	1.307616665	1.270851569	0.8825317317	0.3665513834
0.04948596647
d1-d19:
0.01478027476	0.05077816303	0.1118047390	0.2082275749	0.3465462569	0.5442836516
0.8511038207	1.377195033	2.139848572	3.253975446	4.986378092	7.819263176
12.60642576	20.60033605	33.46151875	54.25992723	88.89270156	147.0536014
247.7936639

Sn:
50
alpha:
0.004658783734
c1-c19:
0.02871562874	0.05329290236	0.07504293955	0.1118460696	0.1752790314	0.2205591505
0.2169743039	0.3125703020	0.6029717758	0.8750498111	0.9462140704	0.8819374540
0.9225279425	1.202637237	1.501843703	1.456476903	0.9767480257	0.3617916972
0.04109267963
d1-d19:
0.01454567570	0.04990322164	0.1098200181	0.2039221259	0.3377638645	0.5281295062
0.8236411150	1.323422432	2.035172778	3.069708922	4.668396839	7.278025165
11.68080340	18.80978552	29.92441961	47.50320040	75.83842375	122.0106016
201.3101354

Sb:
51
alpha:
0.004903201594
c1-c18:
0.03028696309	0.05605774856	0.07938430183	0.1229595715	0.1900008775	0.2234443172
0.2263392916	0.4058436448	0.7350578661	0.9357692519	0.9069385493	0.8908974851
1.194449571	1.637372958	1.712899965	1.204848364	0.4598866725	0.05418561191
d1-d18:
0.01503119701	0.05159527958	0.1142768846	0.2129665611	0.3537334828	0.5585012604
0.8960506159	1.450759798	2.233478252	3.414904669	5.323555880	8.619195740
14.13917501	22.75193027	36.37076291	58.41596092	94.72908955	158.0329993

Te:
52
alpha:
0.004932337951
c1-c18:
0.03046341435	0.05615856825	0.07948999749	0.1237189922	0.1880868796	0.2150439346
0.2212427395	0.4102942635	0.7257846936	0.8960455015	0.8445590737	0.8732973246
1.280258065	1.747073455	1.745794408	1.151075787	0.4035570370	0.04309114654
d1-d18:
0.01482820282	0.05083596867	0.1125771078	0.2091104171	0.3458488872	0.5442884545
0.8727810028	1.399082194	2.136000638	3.243914121	5.033849301	8.138216843
13.16419087	20.82213030	32.79363016	51.92611636	83.10017633	137.1589742

I:
53
alpha:
0.004964186775
c1-c18:
0.03065794618	0.05629142964	0.07971210481	0.1246415029	0.1862610284	0.2069254105
0.2179921916	0.4165355568	0.7175966809	0.8559361419	0.7848648326	0.8729900213
1.366614161	1.822001024	1.733372667	1.075364363	0.3501933933	0.03443257904
d1-d18:
0.01464118760	0.05013815706	0.1110313378	0.2055792734	0.3386744293	0.5316084653
0.8524727775	1.352991096	2.049822286	3.094177454	4.786875937	7.727839746
12.31265957	19.19578171	29.86774986	46.75792214	74.05332645	121.1759746

Xe:
54
alpha:
0.004998120828
c1-c18:
0.03086631890	0.05644793544	0.08003758636	0.1256800080	0.1844269742	0.1990695323
0.2165812579	0.4240644909	0.7096703498	0.8147535251	0.7295657573	0.8891406955
1.447855577	1.866849837	1.691930723	0.9923777777	0.3027892147	0.02771699785
d1-d18:
0.01446734488	0.04949150554	0.1096114992	0.2023114333	0.3320814149	0.5202189980
0.8344530123	1.311358789	1.972722451	2.961574319	4.575347950	7.367081019
11.56258137	17.80887944	27.43027757	42.53673201	66.78666561	108.4876382

Cs:
55
alpha:
0.005232107128
c1-c20:
0.03237255552	0.05894647636	0.08479727938	0.1363987658	0.1930371069	0.1963132769
0.2554132430	0.5244214990	0.7787238405	0.7746974105	0.7474258790	1.226835370
1.829841816	1.848482330	1.257016472	1.037367320	1.754407555	2.257980042
1.317164544	0.1940229255
d1-d20:
0.01488769267	0.05096478177	0.1135604347	0.2097666648	0.3453371111	0.5485798371
0.9008532655	1.407619464	2.131440681	3.259558464	5.250108326	8.501783142
13.29408894	20.79091502	33.61726094	59.55677964	103.3584104	169.5235397
271.7399221	440.5512881

Ba:
56
alpha:
0.005245212043
c1-c20:
0.03244433205	0.05883446066	0.08480676920	0.1362282095	0.1888839128	0.1883516894
0.2546649978	0.5192080871	0.7504630288	0.7220187138	0.7261113978	1.257033749
1.803089484	1.683089071	1.242569460	1.751294581	2.768945687	2.712100063
1.234993968	0.1486299467
d1-d20:
0.01465494188	0.05011397745	0.1115948224	0.2053352312	0.3366862434	0.5336512392
0.8720053821	1.349054515	2.027095137	3.081133174	4.951770933	7.896406608
12.18069432	18.90770079	31.05915082	53.32022586	86.50774392	137.0715975
215.6259064	345.7319617

La:
57
alpha:
0.005521824346
c1-c19:
0.03422939207	0.06177642518	0.09110672767	0.1487521985	0.1953634261	0.1909185667
0.3263957835	0.6292624856	0.7735941144	0.6740353420	0.9778148738	1.676867139
1.874878632	1.528096222	1.806431239	2.656516628	2.669277761	1.315239044
0.1776916169
d1-d19:
0.01517811558	0.05197698422	0.1165375571	0.2145729435	0.3537590726	0.5743760052
0.9505277169	1.468812699	2.236395486	3.529830135	5.860155867	9.250055422
14.49551943	23.68494424	40.81996751	67.89255509	110.2239557	177.4925006
290.9836854

Ce:
58
alpha:
0.005602781034
c1-c19:
0.03474000661	0.06243698021	0.09292172168	0.1513283854	0.1925179861	0.1903461770
0.3463382678	0.6396024540	0.7517983612	0.6687904289	1.015842584	1.663598510
1.795213429	1.461377485	1.765089413	2.576154296	2.561088264	1.250712887
0.1678337423
d1-d19:
0.01513688834	0.05182375795	0.1162963356	0.2135107387	0.3517418314	0.5746234985
0.9446952975	1.453256172	2.213470114	3.511873663	5.787237508	9.102325918
14.27107263	23.37653908	40.21655952	66.75040106	108.2736916	174.2835840
285.7135374

Pr:
59
alpha:
0.005721018908
c1-c19:
0.03549225043	0.06353105967	0.09576658707	0.1553283080	0.1905890110	0.1956445612
0.3765064137	0.6567767532	0.7416651661	0.6948858308	1.055987346	1.627161760
1.695923321	1.259529216	1.458541074	2.426988547	2.665927253	1.389272302
0.1944483651
d1-d19:
0.01519904155	0.05205110096	0.1169948440	0.2143168963	0.3535685462	0.5833848942
0.9525649663	1.463937622	2.241502667	3.582795782	5.869270869	9.259528365
14.57738690	23.94208868	42.27141250	71.08597091	115.7538565	186.5480951
305.8018374

Nd:
60
alpha:
0.005802689233
c1-c19:
0.03600463527	0.06420184940	0.09775426360	0.1573621876	0.1870657918	0.1995768814
0.3954508827	0.6600698936	0.7215381680	0.6979496077	1.078299126	1.600866629
1.620878002	1.202895166	1.432588505	2.363865134	2.568868310	1.327858387
0.1847775242
d1-d19:
0.01516008536	0.05191853089	0.1167465709	0.2132641501	0.3519247482	0.5840293635
0.9459439482	1.449811119	2.222633553	3.563423195	5.801226572	9.131446619
14.38328642	23.68726048	41.74791734	70.04615466	113.9745486	183.6276708
301.0156237

Pm:
61
alpha:
0.005884252340
c1-c19:
0.03651466406	0.06487780340	0.09979379035	0.1590983689	0.1834716442	0.2053587778
0.4132554676	0.6606517829	0.7027540061	0.7034379659	1.094578115	1.569870013
1.549107172	1.151881843	1.408302036	2.304746989	2.479083130	1.271451681
0.1759335841
d1-d19:
0.01512178726	0.05179432617	0.1164893354	0.2122198879	0.3504811289	0.5845036971
0.9392146427	1.436429961	2.205479150	3.543353643	5.735691999	9.012179345
14.20423663	23.45270792	41.25537157	69.07262007	112.3074000	180.8885476
296.5210547

Sm:
62
alpha:
0.005712409808
c1-c20:
0.03538211106	0.06268035149	0.09524670627	0.1502699170	0.1745315317	0.1862421134
0.3545918925	0.5878481220	0.6671299424	0.6350421085	0.8625558456	1.313060431
1.507538385	1.233129442	1.029412502	1.579054256	2.296563865	2.101500179
0.9097687013	0.1055815006
d1-d20:
0.01442505669	0.04928164117	0.1102411253	0.1996280355	0.3263745576	0.5331729823
0.8462925319	1.274843039	1.913092484	2.961748224	4.701553311	7.270362965
11.15495798	17.45270128	29.05764229	48.77784277	78.41238806	123.8055289
194.4927343	311.8898226

Eu:
63
alpha:
0.005790345173
c1-c20:
0.03586740697	0.06333420564	0.09719258706	0.1517719039	0.1714321797	0.1915575228
0.3702001662	0.5902827450	0.6520374337	0.6327216900	0.8763011516	1.299131565
1.454035673	1.175985428	1.004137961	1.552694609	2.235688229	2.027791352
0.8717922448	0.1006503900
d1-d20:
0.01439019146	0.04917369649	0.1100050952	0.1987128727	0.3252229172	0.5334996192
0.8410004765	1.264339347	1.899128358	2.946293466	4.658906345	7.187587413
11.02707947	17.27672234	28.79860510	48.20329632	77.39355087	122.1287323
191.8104495	307.5759601

Gd:
64
alpha:
0.006083757346
c1-c19:
0.03774082404	0.06644800538	0.1049118150	0.1608510790	0.1724151890	0.2248989724
0.4469520843	0.6407793571	0.6428691406	0.7029690215	1.105099027	1.466822793
1.380035051	1.174747270	1.581782252	2.219572679	2.082552978	0.9651047143
0.1240668381
d1-d19:
0.01489820363	0.05105681628	0.1146408493	0.2071889267	0.3433150070	0.5751071873
0.9042756497	1.373204969	2.110031730	3.386630766	5.388801595	8.393203094
13.21884033	21.90218762	37.20473128	61.04072649	98.41828559	157.8980946
258.5309926

Tb:
65
alpha:
0.006208772241
c1-c19:
0.03852325253	0.06768206875	0.1082302762	0.1628682443	0.1714060371	0.2419622818
0.4693929126	0.6431509102	0.6437547058	0.7332318601	1.114004312	1.423985743
1.298846736	0.9942389703	1.324376966	2.095482629	2.170139817	1.080900620
0.1463990782
d1-d19:
0.01497271129	0.05137137452	0.1153433462	0.2081838532	0.3469262068	0.5824361844
0.9121926584	1.389140058	2.148749064	3.454621072	5.495774964	8.597868914
13.59194081	22.64034403	39.46976179	65.60008046	106.3672048	171.1185320
280.4574994

Dy:
66
alpha:
0.006289386777
c1-c19:
0.03901610761	0.06842018972	0.1103464714	0.1630181088	0.1696399518	0.2531009018
0.4793345644	0.6354923465	0.6330371266	0.7402531441	1.110446974	1.385715108
1.245265963	0.9640088804	1.305731403	2.048125204	2.102286876	1.039869392
0.1401189220
d1-d19:
0.01493613504	0.05128200605	0.1150256701	0.2072289324	0.3465901569	0.5808370212
0.9055644210	1.378650801	2.136530525	3.430865549	5.440631632	8.506081390
13.45788228	22.45721374	39.05452233	64.80643273	105.0124677	168.8893258
276.7867454

Ho:
67
alpha:
0.006369859615
c1-c19:
0.03950530378	0.06917819997	0.1124411786	0.1628736268	0.1685827919	0.2645358541
0.4876867681	0.6270935569	0.6237635827	0.7466043335	1.104492151	1.347593459
1.194966763	0.9366177409	1.287745504	2.002324434	2.037395703	1.000916353
0.1341846723
d1-d19:
0.01489994597	0.05119894400	0.1146973534	0.2063062483	0.3464449378	0.5789017595
0.8990575069	1.368666060	2.124852466	3.406882331	5.387325625	8.418207082
13.32996554	22.27974766	38.64939874	64.03655041	103.6991085	166.7275778
273.2248255

Er:
68
alpha:
0.006450122938
c1-c19:
0.03999027060	0.06995706615	0.1144998940	0.1624550041	0.1682978614	0.2760566801
0.4945105507	0.6181761883	0.6158086198	0.7521677415	1.096494453	1.309861099
1.147772093	0.9117474886	1.270308913	1.957894135	1.975143012	0.9638200809
0.1285604753
d1-d19:
0.01486397009	0.05112112314	0.1143576274	0.2054175625	0.3464506612	0.5766898980
0.8926869172	1.359154503	2.113591337	3.382779860	5.335715625	8.333832055
13.20747027	22.10677151	38.25289187	63.28716665	102.4215406	164.6242013
269.7569233

Tm:
69
alpha:
0.006530047250
c1-c19:
0.04047006021	0.07075678176	0.1165067617	0.1617885354	0.1688205917	0.2874737309
0.4998773687	0.6089337442	0.6090400781	0.7568666759	1.086756983	1.272705307
1.103514793	0.8891182942	1.253330812	1.914697845	1.915291713	0.9284152886
0.1232180063
d1-d19:
0.01482789918	0.05104691651	0.1140047311	0.2045626844	0.3465549559	0.5742504836
0.8864524198	1.350068361	2.102615060	3.358609746	5.285623996	8.252537898
13.08968720	21.93717820	37.86368178	62.55558226	101.1753170	162.5722582
266.3722843

Yb:
70
alpha:
0.006609701155
c1-c19:
0.04094498807	0.07157930729	0.1184511742	0.1609115943	0.1701643753	0.2986442188
0.5038919346	0.5995370084	0.6033228469	0.7606789596	1.075568927	1.236271397
1.062003830	0.8684677255	1.236765973	1.872674367	1.857680749	0.8945737351
0.1181347784
d1-d19:
0.01479189005	0.05097634031	0.1136409851	0.2037490244	0.3467162064	0.5716498054
0.8803858773	1.341416090	2.091901118	3.334550795	5.237096636	8.174272550
12.97649679	21.77094676	37.48207977	61.84157466	99.95964615	160.5700413
263.0676223

Lu:
71
alpha:
0.006640731764
c1-c19:
0.04110798324	0.07183439803	0.1190576532	0.1587744538	0.1695948788	0.3018704011
0.4982809673	0.5823138678	0.5843635330	0.7474832603	1.057663517	1.201826177
1.049600597	0.9987678888	1.452625493	1.940655865	1.705245739	0.7402192511
0.08954276838
d1-d19:
0.01464690628	0.05049672401	0.1123107349	0.2010478880	0.3425471818	0.5612980376
0.8607745020	1.307360922	2.033020118	3.225613429	5.035529538	7.820998107
12.40396014	20.69916519	34.60129533	56.15145931	89.97790863	143.9429780
235.9870416

Hf:
72
alpha:
0.006670669539
c1-c19:
0.04126276471	0.07209517393	0.1196033018	0.1565869031	0.1693682395	0.3049050627
0.4924948948	0.5651292238	0.5654993352	0.7351748024	1.042021973	1.178635202
1.069064097	1.111457291	1.529344413	1.852029128	1.510255941	0.6223527771
0.07278458776
d1-d19:
0.01450346155	0.05002354781	0.1109953507	0.1984201840	0.3384590010	0.5512187371
0.8418727956	1.274652291	1.976918792	3.122385739	4.845839331	7.492864566
11.85623257	19.53077663	32.02497576	51.49391968	82.07426960	130.7649588
213.3272627

Ta:
73
alpha:
0.006714748591
c1-c19:
0.04150541956	0.07254813181	0.1204769897	0.1546487188	0.1703037133	0.3102161790
0.4891317411	0.5491903878	0.5494326991	0.7314567951	1.036994388	1.167836977
1.102218062	1.201125260	1.552078787	1.732690381	1.328015347	0.5233264675
0.05932762170
d1-d19:
0.01439482059	0.04968249756	0.1099831359	0.1964438025	0.3357501662	0.5436617593
0.8275796952	1.250524566	1.937861761	3.049987919	4.710275414	7.261811682
11.46734186	18.66791863	30.23238378	48.35201224	76.88218207	122.3874524
199.7039680

W:
74
alpha:
0.006764370277
c1-c19:
0.04178104350	0.07309048358	0.1214371024	0.1527771323	0.1720407470	0.3162861011
0.4862602712	0.5334466878	0.5352957653	0.7324416129	1.037474324	1.166738661
1.140704999	1.262579916	1.535345647	1.604416157	1.171969316	0.4472609731
0.04970330758
d1-d19:
0.01430094031	0.04939773092	0.1090968255	0.1947700196	0.3335956199	0.5371644872
0.8153279471	1.230265673	1.906540326	2.990856874	4.598659512	7.072954396
11.13681797	17.94451266	28.81641022	45.93082333	72.94507216	116.1045667
189.5249434

Re:
75
alpha:
0.006817438087
c1-c19:
0.04207610937	0.07369717285	0.1224161221	0.1509411396	0.1744813161	0.3226610796
0.4832721151	0.5175821482	0.5230678269	0.7370291823	1.042050830	1.172963719
1.177537287	1.297879768	1.493087451	1.478389134	1.040864142	0.3883738260
0.04257894317
d1-d19:
0.01421673749	0.04914967450	0.1082908898	0.1933104036	0.3317607165	0.5313244581
0.8043840055	1.212528338	1.880213044	2.939648532	4.501684304	6.908489361
10.83812965	17.31477588	27.63847297	43.95354242	69.75925211	111.0227208
181.2197799

Os:
76
alpha:
0.006872551198
c1-c19:
0.04238172020	0.07435167324	0.1233700155	0.1491405049	0.1775506894	0.3290747118
0.4798546909	0.5015151032	0.5129205457	0.7447178156	1.050057688	1.184002514
1.208418871	1.311222783	1.435345783	1.359803464	0.9308729552	0.3417488643
0.03707118283
d1-d19:
0.01413889114	0.04892546222	0.1075369028	0.1920115959	0.3300996975	0.5259165299
0.7943475174	1.196621558	1.857464229	2.893720611	4.414738025	6.759771897
10.56203266	16.75663965	26.62971555	42.28388832	67.08076449	106.7307471
174.1435961

Ir:
77
alpha:
0.006933729418
c1-c19:
0.04272226443	0.07510178977	0.1243698632	0.1474391959	0.1814141850	0.3357711715
0.4760207352	0.4851775110	0.5052851420	0.7557439478	1.061170711	1.197303860
1.231039307	1.306925438	1.368737350	1.250257050	0.8375297145	0.3036046380
0.03260536823
d1-d19:
0.01407537032	0.04875432209	0.1068973919	0.1909979477	0.3288269920	0.5212580894
0.7856606861	1.183233227	1.839157414	2.853916503	4.338357200	6.626803709
10.31149140	16.26572645	25.76185525	40.85846306	64.78997644	103.0279269
167.9873672

Pt:
78
alpha:
0.006989857305
c1-c19:
0.04303014229	0.07581864107	0.1251745495	0.1458029456	0.1855395606	0.3416978816
0.4718095647	0.4700590694	0.4979297715	0.7642598681	1.081054907	1.239087944
1.266170643	1.241214802	1.138393844	0.9163186324	0.5730309073	0.2086958839
0.02378144243
d1-d19:
0.01400323616	0.04855040768	0.1061924667	0.1899293696	0.3272410442	0.5164060681
0.7770019472	1.170183864	1.821340947	2.817950276	4.272921826	6.506446217
10.05497267	15.74410823	24.89834341	39.75873372	63.91399822	103.2829159
170.9366244

Au:
79
alpha:
0.007121544153
c1-c19:
0.04379530648	0.07748591627	0.1273724473	0.1450453141	0.1943294560	0.3538845405
0.4687988315	0.4524709443	0.5007599035	0.7910553075	1.103008665	1.250131794
1.263572944	1.204652768	1.060490833	0.8231618310	0.5050037413	0.1826782203
0.02066511555
d1-d19:
0.01408341421	0.04891628319	0.1067000019	0.1913797575	0.3302892117	0.5186196872
0.7793652306	1.175801210	1.834249710	2.821204337	4.259966914	6.466120469
9.951679805	15.51209034	24.45583840	39.00723213	62.68822143	101.1956930
167.1592733

Hg:
80
alpha:
0.007436635765
c1-c18:
0.04569758847	0.08175591960	0.1335739890	0.1483319551	0.2235677091	0.3979997039
0.4837197238	0.4528411809	0.6111537530	0.9815209267	1.243439421	1.315237460
1.309295334	1.261920519	1.120080863	0.7904692381	0.3198945365	0.03950228531
d1-d18:
0.01452726768	0.05070190806	0.1103936528	0.2003597657	0.3488330406	0.5488527577
0.8354511021	1.297014269	2.074339539	3.214346217	4.947287324	7.723427202
12.26916700	19.74619159	32.06605264	52.19422780	85.04064954	141.8161068

Tl:
81
alpha:
0.007250950476
c1-c20:
0.04450564125	0.07928308462	0.1288722959	0.1427883933	0.2071075938	0.3676948677
0.4561288519	0.4222824266	0.5260375324	0.8608865873	1.140642227	1.231219730
1.230500392	1.239518601	1.262231836	1.213073859	1.018509356	0.6995896844
0.2892075067	0.03634167593
d1-d20:
0.01397767098	0.04865316786	0.1056299951	0.1903890718	0.3284121575	0.5122160728
0.7691579323	1.168439299	1.833899036	2.798263665	4.215482156	6.415490133
9.935550557	15.62159379	24.82009413	39.73380060	64.33086365	105.0341294
171.0785606	283.8806577

Pb:
82
alpha:
0.007534158694
c1-c19:
0.04619416149	0.08317890882	0.1336864133	0.1461883575	0.2338583720	0.4005964461
0.4579666183	0.4250403563	0.6333631237	1.009048331	1.222551893	1.246093559
1.267948426	1.401663939	1.540361798	1.449623912	1.022801007	0.4108850973
0.05076619182
d1-d19:
0.01434886137	0.05014438948	0.1086410288	0.1981032213	0.3428818736	0.5354844981
0.8124080895	1.265796672	2.011298783	3.081203041	4.708581361	7.324834188
11.64646809	18.75041668	30.24003668	48.90224514	79.45499423	129.5843372
216.5731692

Bi:
83
alpha:
0.007529759342
c1-c19:
0.04611618465	0.08317861068	0.1326202359	0.1443637231	0.2341542202	0.3949336033
0.4422972177	0.4085917543	0.6253685865	0.9950520977	1.187232493	1.190984021
1.249673214	1.497960437	1.724686927	1.604172590	1.055033004	0.3787991193
0.04143231081
d1-d19:
0.01416149930	0.04948357108	0.1069497468	0.1951147336	0.3362283632	0.5227309316
0.7898901715	1.227344268	1.937701942	2.945583896	4.469303302	6.913341392
10.94998206	17.45993308	27.69431317	43.92888313	69.97612580	112.2761837
185.3733297

Po:
84
alpha:
0.007540885802
c1-c19:
0.04613233820	0.08339180566	0.1317923152	0.1429986809	0.2357511008	0.3906358696
0.4269135134	0.3942953303	0.6231934661	0.9852018334	1.150177963	1.134639619
1.247511185	1.602855099	1.864816203	1.673242390	1.027215289	0.3372890567
0.03357761496
d1-d19:
0.01400793132	0.04894858594	0.1055433426	0.1927726932	0.3307454617	0.5120421689
0.7711251891	1.196412854	1.876455422	2.831274292	4.268259951	6.574618770
10.37949248	16.36407038	25.56652929	39.95061578	62.74663593	99.49386845
162.7222933

At:
85
alpha:
0.007895540712
c1-c18:
0.04823428574	0.08842227344	0.1366577221	0.1508953479	0.2710559578	0.4207108661
0.4165099507	0.4407127227	0.7894866919	1.116261738	1.157052332	1.190304624
1.585563177	2.023654072	1.949160465	1.263340040	0.4403304110	0.04744181898
d1-d18:
0.01449829375	0.05087527487	0.1095282004	0.2034226645	0.3486071200	0.5420027604
0.8299548140	1.332683169	2.090511646	3.185549680	4.917627602	7.859172599
12.65925423	20.06026620	31.69809691	50.39135024	81.03240663	134.6155800

Rn:
86
alpha:
0.007909431862
c1-c18:
0.04826306025	0.08869177542	0.1355751101	0.1504513147	0.2727921570	0.4143113168
0.3996221330	0.4353442429	0.7925418245	1.095620577	1.099905193	1.171269753
1.667253967	2.115903108	1.960126210	1.203664267	0.3936836865	0.03966119624
d1-d18:
0.01434954677	0.05034589256	0.1081623451	0.2012060062	0.3430484345	0.5313983955
0.8119662559	1.302622478	2.026930416	3.068855055	4.718912693	7.538790896
12.01908749	18.80918968	29.40191448	46.28561121	73.79570560	121.6969917

Fr:
87
alpha:
0.008084511618
c1-c20:
0.04926619508	0.09125561597	0.1368075299	0.1556486607	0.2904575029	0.4195587444
0.3842386652	0.4762328408	0.8714587323	1.107487000	1.062531760	1.310439335
1.939011965	2.184641416	1.699137025	1.219656784	1.702959857	2.153728383
1.263898560	0.1890637192
d1-d20:
0.01449803764	0.05094439338	0.1092984425	0.2051343467	0.3481615452	0.5396978675
0.8323843535	1.350968616	2.090163784	3.175404126	4.955586442	8.023728200
12.71542632	19.95363331	31.94255511	54.88121787	96.48186644	159.4794005
256.9491344	418.4759265

Ra:
88
alpha:
0.008067136343
c1-c20:
0.04910577431	0.09107863819	0.1351360359	0.1547454039	0.2887875392	0.4093477395
0.3680485275	0.4679024514	0.8568962765	1.065871893	1.011587997	1.321369091
1.954108818	2.071738110	1.613058093	1.825238054	2.748999411	2.712394497
1.253647939	0.1537995932
d1-d20:
0.01429674528	0.05020491474	0.1075057869	0.2017836289	0.3406583556	0.5258358049
0.8083540652	1.305687232	2.003027728	3.020876474	4.694583530	7.542885044
11.79085001	18.32620992	29.53827324	50.48166184	82.78254450	131.8609556
208.2537409	335.1048482

Ac:
89
alpha:
0.008424692029
c1-c19:
0.05120566909	0.09626913353	0.1383465727	0.1692015685	0.3232789672	0.4177012710
0.3630796079	0.5893310144	0.9936264993	1.058337908	1.099164109	1.733426864
2.186280366	1.929049742	2.056880079	2.900851310	2.862975988	1.380447711
0.1829947029
d1-d19:
0.01476859348	0.05200460892	0.1114136572	0.2124592457	0.3571062440	0.5550160643
0.8778476851	1.434615140	2.202539377	3.387690389	5.489469529	8.852318721
13.92712715	22.46996871	38.34962802	63.89289186	103.6042738	166.7532552
273.6864116

Th:
90
alpha:
0.008435087367
c1-c19:
0.05121204526	0.09646099829	0.1368879613	0.1700595641	0.3231647126	0.4065921124
0.3508535632	0.5917081136	0.9819006439	1.015438457	1.080271755	1.742475585
2.156745632	2.011534835	2.302594622	2.916572669	2.573730236	1.140499678
0.1420936526
d1-d19:
0.01461813104	0.05144078753	0.1100634555	0.2099838770	0.3511428605	0.5440316594
0.8606033144	1.397473528	2.130977172	3.263040783	5.279183681	8.430560051
13.18363785	21.22999822	35.46164168	58.01994401	93.33866929	149.5988214
244.9431642

Pa:
91
alpha:
0.008559975379
c1-c19:
0.05190985835	0.09827967563	0.1368748719	0.1765881221	0.3327622012	0.3988123328
0.3504611241	0.6323050013	0.9941005686	1.011946662	1.176266221	1.820512756
2.115362407	1.828773477	1.983903624	2.669323563	2.534654340	1.192642910
0.1556613891
d1-d19:
0.01467142140	0.05163513532	0.1104866525	0.2116669189	0.3524029025	0.5466166028
0.8740456209	1.411771195	2.151626296	3.320287389	5.378839645	8.543826663
13.39221518	21.64532531	36.70604120	60.83595895	98.51944447	158.5059546
260.1524969

U:
92
alpha:
0.008631996349
c1-c19:
0.05229037901	0.09932087808	0.1361898260	0.1809398111	0.3369636781	0.3883586557
0.3486700562	0.6542167331	0.9903577509	1.000186695	1.221003600	1.841830669
2.062149528	1.763880240	1.928662722	2.570252616	2.414566116	1.126344917
0.1460054649
d1-d19:
0.01463263337	0.05147676259	0.1101374728	0.2113447857	0.3503333847	0.5431916231
0.8739536663	1.401813881	2.131403327	3.297604984	5.328036021	8.416801006
13.18348999	21.33348834	36.12994773	59.78358415	96.75187717	155.6216409
255.4522414

Np:
93
alpha:
0.008705139264
c1-c19:
0.05267933544	0.1003554886	0.1355404427	0.1855997602	0.3405583154	0.3773450613
0.3498564906	0.6751265334	0.9845857662	0.9954916821	1.263938461	1.849733923
2.001670477	1.697362667	1.874870684	2.483286122	2.310598626	1.068252500
0.1374082433
d1-d19:
0.01459709834	0.05132353216	0.1098386523	0.2109973614	0.3483299982	0.5400808094
0.8742993984	1.392137703	2.113192430	3.278084143	5.276823486	8.299566571
12.99583256	21.05837777	35.62975372	58.86214670	95.18925675	153.0656372
251.3261623

Pu:
94
alpha:
0.008838931943
c1-c19:
0.05343631175	0.1022133232	0.1356721384	0.1937243374	0.3478806785	0.3666591113
0.3628450110	0.7134450523	0.9903708595	1.023396821	1.347506873	1.871797125
1.936610314	1.535987907	1.549973980	2.173599556	2.222839193	1.118883450
0.1544724927
d1-d19:
0.01466579663	0.05154592277	0.1104850024	0.2126363030	0.3498689904	0.5440435997
0.8902277655	1.407799018	2.142555887	3.348770412	5.376325512	8.456024689
13.29303039	21.60399433	37.14431513	62.51130365	102.1093846	165.1100934
271.7568261

Am:
95
alpha:
0.008913514439
c1-c19:
0.05383895230	0.1032026000	0.1351618176	0.1988868618	0.3497940933	0.3549869589
0.3703586765	0.7303143319	0.9831969031	1.031725086	1.378152529	1.854972716
1.867374025	1.469045905	1.500622980	2.103894864	2.138878451	1.070157779
0.1470047885
d1-d19:
0.01463424663	0.05139155584	0.1102753238	0.2121610147	0.3478849090	0.5415023914
0.8902322794	1.398143160	2.127047838	3.329848920	5.322091155	8.349327320
13.12652697	21.36229615	36.72399701	61.71353004	100.7266560	162.8069523
267.9319118

Cm:
96
alpha:
0.008931582878
c1-c19:
0.05390306069	0.1033817790	0.1340333919	0.2010201677	0.3473284072	0.3429412236
0.3700347178	0.7291657960	0.9637934605	1.014519549	1.366981677	1.814592051
1.801703282	1.511087823	1.741858864	2.278155236	2.054912038	0.9180771353
0.1140851243
d1-d19:
0.01450977649	0.05089412275	0.1092544047	0.2098026211	0.3427342196	0.5328864061
0.8758813440	1.365806792	2.070156765	3.231051324	5.133588768	8.008214312
12.55156657	20.44311949	34.50681708	56.73836691	91.56310753	147.2427144
242.6461082

Bk:
97
alpha:
0.009061665722
c1-c19:
0.05464732406	0.1050588144	0.1344317834	0.2094367861	0.3511817973	0.3323390966
0.3911690545	0.7576463817	0.9704512627	1.056251955	1.420339719	1.800225747
1.729379182	1.348118858	1.415418186	1.981234207	1.987337606	0.9812090383
0.1333336576
d1-d19:
0.01457321777	0.05107125731	0.1099478887	0.2110093942	0.3439085554	0.5372042153
0.8884572879	1.378783060	2.098007537	3.288808663	5.212410435	8.146739814
12.81497231	20.91016103	35.91740195	60.16384171	98.02860573	158.3078906
260.4560914

Cf:
98
alpha:
0.009135748021
c1-c19:
0.05505680105	0.1059259141	0.1342560362	0.2147630004	0.3506820129	0.3218063492
0.4037289715	0.7684237318	0.9656422296	1.070288027	1.432397421	1.765387972
1.662495943	1.294317582	1.378548504	1.925994417	1.917735977	0.9402259629
0.1270478310
d1-d19:
0.01454456117	0.05090884825	0.1098354556	0.2103611635	0.3419559967	0.5355472952
0.8866692263	1.369269978	2.084375474	3.266842879	5.158221557	8.051042664
12.66943227	20.69831973	35.52785273	59.41093901	96.71685652	156.1207763
256.8199713

Es:
99
alpha:
0.009209413270
c1-c19:
0.05546763260	0.1067431299	0.1342243640	0.2200506871	0.3493773932	0.3120850380
0.4171792687	0.7774607737	0.9620838605	1.084337310	1.438933691	1.727138128
1.597855481	1.244889666	1.344782651	1.873616141	1.851234820	0.9011552038
0.1210776149
d1-d19:
0.01451644497	0.05074288266	0.1097492157	0.2096618969	0.3400186927	0.5342111332
0.8842395919	1.359816085	2.071023423	3.243774287	5.104419173	7.958207574
12.52900711	20.49265549	35.14188610	58.66579866	95.42077852	153.9615769
253.2302112

Fm:
100
alpha:
0.009282709956
c1-c19:
0.05588037471	0.1075088592	0.1343518104	0.2252629617	0.3472902631	0.3033565706
0.4311865295	0.7850050298	0.9597979568	1.097759407	1.440477342	1.686438544
1.535790102	1.199561978	1.313640241	1.823599976	1.787480016	0.8638466572
0.1154020362
d1-d19:
0.01448893671	0.05057403045	0.1096874381	0.2089200967	0.3381070898	0.5332069247
0.8812510226	1.350472411	2.057884632	3.219825416	5.051264862	7.868179206
12.39338266	20.29241567	34.75902056	57.92867222	94.14107924	151.8311298
249.6877387

Md:
101
alpha:
0.009355826100
c1-c19:
0.05629633122	0.1082233810	0.1346524328	0.2303691086	0.3444471325	0.2957794963
0.4454746336	0.7912932684	0.9587113339	1.110094873	1.437561375	1.644032793
1.476466364	1.158050027	1.284706312	1.775444118	1.725975830	0.8280169420
0.1099746244
d1-d19:
0.01446232790	0.05040367960	0.1096497805	0.2081463156	0.3362350150	0.5325400443
0.8778129069	1.341298271	2.044931286	3.195251822	4.998971501	7.780914495
12.26228603	20.09681628	34.37820684	57.19787956	92.87450863	149.7232818
246.1813583

No:
102
alpha:
0.009428452006
c1-c19:
0.05671385734	0.1088816765	0.1351322383	0.2353164921	0.3408781924	0.2894854998
0.4597668159	0.7965295832	0.9586940410	1.120992344	1.430690060	1.600568357
1.420014125	1.120054473	1.257616826	1.728863365	1.666533893	0.7935794498
0.1047823837
d1-d19:
0.01443610836	0.05023057869	0.1096284301	0.2073382956	0.3343964981	0.5321623636
0.8739888912	1.332276933	2.032044480	3.170145408	4.947509439	7.696112271
12.13512291	19.90476116	33.99864541	56.47274435	91.62011399	147.6365313
242.7088518

Lr:
103
alpha:
0.009457134251
c1-c20:
0.05686669000	0.1089554972	0.1350492244	0.2377314014	0.3352569235	0.2828314859
0.4658837394	0.7907035811	0.9434409601	1.112660680	1.417314172	1.552452133
1.334178278	1.158438744	1.614956157	2.212877738	2.259110431	1.777571317
0.8677147771	0.1282699934
d1-d20:
0.01434207152	0.04981881430	0.1089750693	0.2052886311	0.3303833652	0.5270859709
0.8610337917	1.307532134	1.990294878	3.095214749	4.807741706	7.446505987
11.73322729	19.43419275	32.66966272	53.36765891	87.48777987	145.4381110
240.6296425	401.9520941

Rf:
104
alpha:
0.009505895302
c1-c19:
0.05714667287	0.1092377799	0.1354333124	0.2411343055	0.3299834144	0.2776377965
0.4759977868	0.7913174332	0.9349701789	1.103636909	1.394147204	1.514693912
1.366384287	1.350071403	1.729328457	1.955157879	1.449450341	0.5291279324
0.05522378752
d1-d19:
0.01428153452	0.04952181004	0.1086408375	0.2038282682	0.3274954020	0.5245627562
0.8525448982	1.290900353	1.962520900	3.045608452	4.718677712	7.303754951
11.53494872	18.90306179	30.99940634	49.89421730	79.85790668	128.9876813
218.4163033

Db:
105
alpha:
0.009479292651
c1-c19:
0.05696823895	0.1085958880	0.1346677095	0.2402709957	0.3226892520	0.2707817692
0.4692300666	0.7740768717	0.9114869781	1.069853270	1.346269662	1.471992573
1.383432805	1.445062724	1.783406328	1.889424490	1.337490866	0.4766765357
0.04862665246
d1-d19:
0.01410647831	0.04883142348	0.1072234311	0.2003610510	0.3210852117	0.5137459809
0.8297591863	1.250073721	1.890014272	2.914787483	4.488945155	6.909453724
10.84810123	17.52768525	28.25204405	44.94873717	71.23930763	113.6988507
188.4648244

Sg:
106
alpha:
0.009475298552
c1-c19:
0.05693133833	0.1082086416	0.1343707473	0.2405857786	0.3159138745	0.2652167285
0.4677379720	0.7623584924	0.8920625789	1.042886228	1.307462828	1.439144353
1.409956280	1.529440071	1.812942020	1.807097641	1.217816512	0.4194695492
0.04175804841
d1-d19:
0.01396956224	0.04827385218	0.1061648661	0.1975803968	0.3159519557	0.5058356662
0.8120568130	1.218165533	1.834098411	2.814940639	4.314417115	6.613666309
10.33262258	16.49050983	26.23108958	41.36625520	65.09927495	103.1292462
168.9716140

Bh:
107
alpha:
0.009926309478
c1-c18:
0.05971057738	0.1129020323	0.1430584213	0.2647276936	0.3141812246	0.2885769033
0.5719661163	0.8412977742	0.9544182662	1.174579539	1.432420558	1.507845390
1.594006381	1.851123340	1.911672695	1.386603244	0.5317492136	0.06076825356
d1-d18:
0.01452667771	0.05007074339	0.1117357785	0.2066851635	0.3326338074	0.5510484131
0.8796020627	1.335520090	2.059067841	3.224188048	5.024549811	7.910630092
12.74715021	20.65446315	33.23158880	53.34841939	86.12917147	143.3809510

Hs:
108
alpha:
0.009940662160
c1-c18:
0.05979837866	0.1125934462	0.1435603828	0.2651845280	0.3064576311	0.2875387466
0.5730029649	0.8304323065	0.9355722930	1.147818856	1.402932184	1.518068679
1.655194109	1.874705775	1.837090172	1.268280035	0.4668753931	0.05164717348
d1-d18:
0.01441722569	0.04960120103	0.1109124524	0.2042697987	0.3283543842	0.5447577276
0.8640319377	1.307554436	2.009559978	3.135170501	4.870441823	7.641770596
12.21027229	19.57853898	31.27299643	49.94630095	80.29955382	133.0802480

Mt:
109
alpha:
0.009959176546
c1-c18:
0.05991587101	0.1123127808	0.1442594181	0.2656866970	0.2988252846	0.2875598664
0.5749925572	0.8204674787	0.9172783193	1.122283678	1.379341409	1.535620144
1.707903936	1.881210666	1.757450843	1.159128644	0.4103173589	0.04395185457
d1-d18:
0.01431636308	0.04916353448	0.1101624135	0.2020182067	0.3244487542	0.5391190766
0.8498300946	1.282161373	1.964974094	3.055833246	4.734267399	7.400758457
11.72953529	18.64227160	29.59271303	47.05133795	75.38175411	124.5222056

Ds:
110
alpha:
0.01001700118
c1-c18:
0.06028327283	0.1124249585	0.1459475401	0.2678745123	0.2915815864	0.2911859627
0.5863021352	0.8205955933	0.9011340087	1.098061662	1.389766860	1.614224613
1.763930012	1.786648435	1.525740957	0.9391169997	0.3181435950	0.03354302038
d1-d18:
0.01427612658	0.04893260975	0.1099782040	0.2008036084	0.3225575316	0.5380432015
0.8434800178	1.270249916	1.944871752	3.025883611	4.689208268	7.300398815
11.47335382	18.14826207	28.83821374	46.09219202	74.52395188	124.9444877

Rg:
111
alpha:
0.01003211844
c1-c18:
0.06038754219	0.1120714962	0.1467898744	0.2677833855	0.2841316512	0.2922329038
0.5873161601	0.8099613650	0.8804121438	1.071837380	1.377801802	1.635452639
1.789774245	1.767564343	1.454101071	0.8613854359	0.2818698966	0.02882817259
d1-d18:
0.01417411850	0.04849726939	0.1091910997	0.1985564594	0.3187971718	0.5321267290
0.8295006976	1.245387772	1.901345401	2.950346715	4.558364216	7.060219074
11.01536218	17.29990675	27.32924436	43.47001408	69.98663370	116.7884920

Cn:
112
alpha:
0.01052579331
c1-c17:
0.06352252263	0.1164380687	0.1600615187	0.2877014075	0.2763656672	0.3563970195
0.6878167449	0.8597556847	0.9602040768	1.236097173	1.558372186	1.829836189
1.963734532	1.767567611	1.153439640	0.4201803217	0.04832450027
d1-d17:
0.01477658278	0.05042251230	0.1151131746	0.2079766436	0.3390212612	0.5794762580
0.9012492910	1.378792572	2.163446540	3.417909588	5.388860737	8.549859103
13.64095457	21.86468616	35.25412097	57.44209340	96.64282243

Nh:
113
alpha:
0.01053372414
c1-c19:
0.06359434355	0.1159256693	0.1610988950	0.2859318187	0.2694009989	0.3589694402
0.6829939191	0.8425545826	0.9388668969	1.217023958	1.551804121	1.832289953
1.958973434	1.771626896	1.303791227	0.9701754188	0.8585914008	0.5041766758
0.09002019101
d1-d19:
0.01466260129	0.04995378860	0.1141355788	0.2054481057	0.3350971293	0.5711890596
0.8842578986	1.348781986	2.110008308	3.321400612	5.213932387	8.230850670
13.08676306	21.04305463	34.77198996	60.44137172	105.8071218	181.0119065
311.5230471

Fl:
114
alpha:
0.01051641934
c1-c19:
0.06350802461	0.1151769587	0.1614823328	0.2830521152	0.2628039827	0.3581058443
0.6730650038	0.8221973891	0.9132625344	1.190761716	1.529682818	1.806741347
1.930219771	1.796592203	1.522750128	1.374869761	1.149046629	0.5649936327
0.08363207127
d1-d19:
0.01451431616	0.04937591621	0.1128217607	0.2023865465	0.3300607508	0.5603825341
0.8634157652	1.311698872	2.043049902	3.200039009	4.993186685	7.830452350
12.37836235	19.83724020	32.65721326	55.07001188	92.37734697	153.5441901
259.2136732

Mc:
115
alpha:
0.01049895451
c1-c19:
0.06342313299	0.1144382959	0.1618928027	0.2800805552	0.2566202410	0.3574544292
0.6631854775	0.8021319345	0.8893961044	1.166905633	1.504847756	1.772697517
1.901867557	1.847605342	1.730886772	1.630886146	1.263628473	0.5518186327
0.07215896579
d1-d19:
0.01436858910	0.04881260719	0.1115257322	0.1994094071	0.3252298214	0.5499029420
0.8434262997	1.276410572	1.979760411	3.085227451	4.785126193	7.458414156
11.72980554	18.71449239	30.48419730	50.18775878	82.26294694	134.4116314
224.1689667

Lv:
116
alpha:
0.01048764101
c1-c19:
0.06337973035	0.1137710087	0.1624976500	0.2772295932	0.2508883724	0.3578572215
0.6544496071	0.7831083081	0.8685644618	1.147355121	1.480191913	1.735434279
1.879996917	1.914278885	1.906497863	1.790960694	1.298200532	0.5177631817
0.06156971464
d1-d19:
0.01423428007	0.04829371618	0.1103296307	0.1966580273	0.3209086332	0.5403589448
0.8252759491	1.244724557	1.923502800	2.982926240	4.600392825	7.132758470
11.16953118	17.72620233	28.52911927	46.14094812	74.43351326	120.1134062
198.4784666

Ts:
117
alpha:
0.01048136367
c1-c19:
0.06337080718	0.1131652008	0.1632648275	0.2744352680	0.2456582534	0.3591310156
0.6465856431	0.7651404428	0.8506643894	1.131389168	1.455469442	1.697190142
1.867422015	1.988271963	2.047550021	1.887846496	1.292010547	0.4785560027
0.05264894937
d1-d19:
0.01410955288	0.04781329593	0.1092148881	0.1941006182	0.3170313666	0.5315970534
0.8087164622	1.216170758	1.873276011	2.891388194	4.435980840	6.847387159
10.68281924	16.85091745	26.81098604	42.77050464	68.15817402	108.9062333
178.6002455

Og:
118
alpha:
0.01051687430
c1-c19:
0.06362801228	0.1129389530	0.1651085105	0.2724718142	0.2409747547	0.3643475292
0.6420345455	0.7486004593	0.8372815813	1.121127436	1.431867611	1.660257669
1.864998147	2.062506375	2.155095668	1.937483497	1.258717772	0.4367936784
0.04484713389
d1-d19:
0.01404513408	0.04753902042	0.1086126093	0.1924438825	0.3150591087	0.5259716473
0.7971061554	1.195989630	1.837085311	2.821689223	4.307145537	6.622609352
10.29329501	16.12377233	25.38036882	40.02492959	63.12352779	99.99387487
162.8587626
